# Supplementary material for: [μ-Bis(diphenyl­arsino)methane-1:2κ2 As:As′]nona­carbonyl-1κ3 C,2κ3 C,3κ3 C-[(penta­fluoro­phen­yl)diphenyl­phosphine-3κP]-triangulo-triruthenium(0) chloro­form monosolvate
Source: Acta Crystallogr Sect E Struct Rep Online. 2010 Jan 16;66(Pt 2):m176–7. doi: 10.1107/S1600536809055275 (PMC2979800; doi:10.1107/S1600536809055275)
Supplement: Supplementary file 1 [file e-66-0m176-sup1.cif]

##############################################################################
###                                                                        ###
###        Electronic paper (Acta Crystallographica Section E)             ###
###                                                                        ###
##############################################################################
#                                                                            #
# This CIF contains the data in a paper accepted for publication in Acta     #
# Crystallographica Section E. It conforms to the requirements of Notes      #
# for Authors for Section E, and has been peer reviewed under the auspices   #
# of the IUCr Commission on Journals.                                        #
#                                                                            #
# Full details of the Crystallographic Information File format               #
# are given in the paper "The Crystallographic Information File (CIF):       #
# a New Standard Archive File for Crystallography" by S. R. Hall, F. H.      #
# Allen and I. D. Brown [Acta Cryst. (1991), A47, 655-685].                  #
#                                                                            #
# The current version of the core CIF dictionary is obtainable from          #
# ftp://ftp.iucr.org/pub/cif_core.dic. The current version number is 2.4.    #
#                                                                            #
# Software is freely available for graphical display of the structure(s) in  #
# this CIF.  For information consult the CIF home page http://www.iucr.org/  #
# cif/home.html                                                              #
#                                                                            #
# This file may be used for bona fide research purposes within the           #
# scientific community so long as proper attribution is given to the journal # 
# article from which it was obtained.                                        #
#                                                                            #
##############################################################################
                                             
data_global
_audit_creation_method     'form.cif (version 2.0)'
_journal_data_validation_number     ?
_journal_date_recd_electronic     2009-12-10
_journal_date_accepted     2009-12-23
_journal_name_full     'Acta Crystallographica, Section E'
_journal_year     2010
_journal_volume     66
_journal_issue      2
_journal_page_first     m176
_journal_page_last     m177
_journal_paper_category     QM
_journal_coeditor_code     RZ2405
_publ_contact_author_name     'Omar bin Shawkataly'
_publ_contact_author_address
;
      Chemical Sciences Programme
      School of Distance Education
      Universiti Sains Malaysia
      11800 USM, Penang
      Malaysia
;
_publ_contact_author_email     'omarsa@usm.my'
_publ_contact_author_fax     '+60-4-657-6000'
_publ_contact_author_phone     '+60-4-653-3936'
_publ_section_title
;\
[\m-Bis(diphenylarsino)methane-1:2\k^2^<i>As</i>:<i>As</i>']nonacarbonyl-\
1\k^3^<i>C</i>,2\k^3^<i>C</i>,3\k^3^<i>C</i>-[(pentafluorophenyl)\
diphenylphosphine-3\k<i>P</i>]-<i>triangulo</i>-triruthenium(0) chloroform
monosolvate
;
loop_
    _publ_author_name
    _publ_author_footnote
    _publ_author_address
    'Omar bin Shawkataly'
;
      On secondment to: Multimedia University, Melaka Campus,
      Jalan Ayer Keroh Lama, 74750 Melaka, Malaysia.
;
;
      Chemical Sciences Programme
      School of Distance Education
      Universiti Sains Malaysia
      11800 USM, Penang
      Malaysia
;
    'Imthyaz Ahmed Khan' ?
;
      Chemical Sciences Programme
      School of Distance Education
      Universiti Sains Malaysia
      11800 USM, Penang
      Malaysia
;
    'Chin Sing Yeap'
;
      Thomson Reuters ResearcherID: A-5523-2009.
;
;
      X-ray Crystallography Unit
      School of Physics
      Universiti Sains Malaysia
      11800 USM, Penang
      Malaysia
;
    'Hoong-Kun Fun'
;
      Thomson Reuters ResearcherID: A-3561-2009.
      Additional correspondence author, e-mail: hkfun@usm.my.
;
;     X-ray Crystallography Unit
      School of Physics
      Universiti Sains Malaysia
      11800 USM, Penang
      Malaysia
;
data_I
_audit_creation_method     SHELXL-97
_chemical_name_systematic
;
[\m-Bis(diphenylarsino)methane-1:2\k^2^<i>As</i>:<i>As</i>']nonacarbonyl-
1\k^3^<i>C</i>,2\k^3^<i>C</i>,3\k^3^<i>C</i>-
[(pentafluorophenyl)diphenylphosphine-3\k<i>P</i>]-<i>triangulo</i>-
triruthenium(0) chloroform monosolvate
;
_chemical_name_common     ?
_chemical_formula_moiety     'C52 H32 As2 F5 O9 P Ru3, C H Cl3'
_chemical_formula_sum     'C53 H33 As2 Cl3 F5 O9 P Ru3'
_chemical_formula_iupac     '[Ru3 (C25 H22 As2) (C18 H10 F5 P) (C O)9], C H Cl3'
_chemical_formula_weight     1499.16
_chemical_melting_point     ?
_symmetry_cell_setting     Triclinic
_symmetry_space_group_name_H-M     'P -1'
_symmetry_space_group_name_Hall     '-P 1'
loop_
    _symmetry_equiv_pos_as_xyz
    'x, y, z'
    '-x, -y, -z'
_cell_length_a     12.6354(3)
_cell_length_b     14.1572(3)
_cell_length_c     16.2418(4)
_cell_angle_alpha     81.4970(10)
_cell_angle_beta     81.4520(10)
_cell_angle_gamma     74.9940(10)
_cell_volume     2756.86(11)
_cell_formula_units_Z     2
_cell_measurement_reflns_used     9981
_cell_measurement_theta_min     2.53
_cell_measurement_theta_max     35.03
_cell_measurement_temperature     100.00(10)
_exptl_crystal_description     'block'
_exptl_crystal_colour     'red'
_exptl_crystal_size_max     0.46
_exptl_crystal_size_mid     0.20
_exptl_crystal_size_min     0.14
_exptl_crystal_density_diffrn     1.806
_exptl_crystal_density_meas     ?
_exptl_crystal_density_method     'not measured'
_exptl_crystal_F_000     1464
_exptl_absorpt_coefficient_mu     2.248
_exptl_absorpt_correction_type     'multi-scan'
_exptl_absorpt_process_details     '(<i>SADABS</i>; Bruker, 2005)'
_exptl_absorpt_correction_T_min     0.4272
_exptl_absorpt_correction_T_max     0.7452
_exptl_special_details
;
The crystal was placed in the cold stream of an Oxford Cyrosystems Cobra
open-flow nitrogen cryostat (Cosier & Glazer, 1986) operating at 100.0 (1) K.
;
_diffrn_ambient_temperature     100
_diffrn_radiation_type     MoK\a
_diffrn_radiation_wavelength     0.71073
_diffrn_radiation_source     'fine-focus sealed tube'
_diffrn_radiation_monochromator     graphite
_diffrn_measurement_device_type
;
Bruker SMART APEXII CCD area-detector diffractometer
;
_diffrn_measurement_method     '\f and \w scans'
_diffrn_detector_area_resol_mean     ?
_diffrn_reflns_number     83481
_diffrn_reflns_av_R_equivalents     0.0281
_diffrn_reflns_av_sigmaI/netI     0.0215
_diffrn_reflns_theta_min     1.28
_diffrn_reflns_theta_max     30.00
_diffrn_reflns_theta_full     30.00
_diffrn_measured_fraction_theta_max     0.995
_diffrn_measured_fraction_theta_full     0.995
_diffrn_reflns_limit_h_min     -17
_diffrn_reflns_limit_h_max     17
_diffrn_reflns_limit_k_min     -19
_diffrn_reflns_limit_k_max     19
_diffrn_reflns_limit_l_min     -22
_diffrn_reflns_limit_l_max     22
_diffrn_standards_number     0
_diffrn_standards_interval_count     .
_diffrn_standards_interval_time     .
_diffrn_standards_decay_%     ?
_refine_special_details
;
Refinement of <i>F</i>^2^ against ALL reflections. The weighted <i>R</i>-factor
<i>wR</i> and goodness of fit <i>S</i> are based on <i>F</i>^2^, conventional
<i>R</i>-factors <i>R</i> are based on <i>F</i>, with <i>F</i> set to zero for
negative <i>F</i>^2^. The threshold expression of <i>F</i>^2^ >
\s(<i>F</i>^2^) is used only for calculating <i>R</i>-factors(gt) <i>etc</i>.
and is not relevant to the choice of reflections for refinement.
<i>R</i>-factors based on <i>F</i>^2^ are statistically about twice as large
as those based on <i>F</i>, and <i>R</i>- factors based on ALL data will be
even larger.
;
_reflns_number_total     15949
_reflns_number_gt     13916
_reflns_threshold_expression     I>2\s(I)
_refine_ls_structure_factor_coef     Fsqd
_refine_ls_matrix_type     full
_refine_ls_R_factor_all     0.0396
_refine_ls_R_factor_gt     0.0318
_refine_ls_wR_factor_gt     0.0818
_refine_ls_wR_factor_ref     0.0875
_refine_ls_goodness_of_fit_ref     1.066
_refine_ls_restrained_S_all     1.067
_refine_ls_number_reflns     15949
_refine_ls_number_parameters     702
_refine_ls_number_restraints     6
_refine_ls_hydrogen_treatment     constr
_refine_ls_weighting_scheme     calc
_refine_ls_weighting_details
         'calc w=1/[\s^2^(Fo^2^)+(0.0344P)^2^+8.2555P] where P=(Fo^2^+2Fc^2^)/3'
_atom_sites_solution_hydrogens     geom
_atom_sites_solution_primary     direct
_atom_sites_solution_secondary     difmap
_refine_ls_shift/su_max     0.001
_refine_ls_shift/su_mean     0.000
_refine_diff_density_max     2.053
_refine_diff_density_min     -1.695
_refine_ls_extinction_method     none
_refine_ls_extinction_coef     ?
loop_
    _atom_type_symbol
    _atom_type_description
    _atom_type_scat_dispersion_real
    _atom_type_scat_dispersion_imag
    _atom_type_scat_source
    'C' 'C' 0.0033 0.0016
                         'International Tables Vol C Tables 4.2.6.8 and 6.1.1.4'
    'H' 'H' 0.0000 0.0000
                         'International Tables Vol C Tables 4.2.6.8 and 6.1.1.4'
    'O' 'O' 0.0106 0.0060
                         'International Tables Vol C Tables 4.2.6.8 and 6.1.1.4'
    'F' 'F' 0.0171 0.0103
                         'International Tables Vol C Tables 4.2.6.8 and 6.1.1.4'
    'P' 'P' 0.1023 0.0942
                         'International Tables Vol C Tables 4.2.6.8 and 6.1.1.4'
    'Cl' 'Cl' 0.1484 0.1585
                         'International Tables Vol C Tables 4.2.6.8 and 6.1.1.4'
    'As' 'As' 0.0499 2.0058
                         'International Tables Vol C Tables 4.2.6.8 and 6.1.1.4'
    'Ru' 'Ru' -1.2594 0.8363
                         'International Tables Vol C Tables 4.2.6.8 and 6.1.1.4'
_computing_data_collection     'APEX2 (Bruker, 2005)'
_computing_cell_refinement     'SAINT (Bruker, 2005)'
_computing_data_reduction     'SAINT (Bruker, 2005)'
_computing_structure_solution     'SHELXTL (Sheldrick, 2008)'
_computing_structure_refinement     'SHELXTL (Sheldrick, 2008)'
_computing_molecular_graphics     'SHELXTL (Sheldrick, 2008)'
_computing_publication_material
;
SHELXTL (Sheldrick, 2008) and PLATON (Spek, 2009)
;
loop_
    _atom_site_type_symbol
    _atom_site_label
    _atom_site_fract_x
    _atom_site_fract_y
    _atom_site_fract_z
    _atom_site_U_iso_or_equiv
    _atom_site_adp_type
    _atom_site_calc_flag
    _atom_site_refinement_flags
    _atom_site_occupancy
    _atom_site_disorder_assembly
    _atom_site_disorder_group
    Ru Ru1 0.524202(17) 0.149640(15) 0.235137(13) 0.01477(5) Uani d . 1 . .
    Ru Ru2 0.464067(17) 0.348007(15) 0.276292(13) 0.01422(5) Uani d . 1 . .
    Ru Ru3 0.306485(17) 0.231861(16) 0.312682(14) 0.01602(5) Uani d . 1 . .
    As As1 0.69998(2) 0.17494(2) 0.166538(17) 0.01419(6) Uani d . 1 . .
    As As2 0.64874(2) 0.37420(2) 0.256950(17) 0.01438(6) Uani d . 1 . .
    P P1 0.21075(6) 0.11577(5) 0.29766(4) 0.01570(13) Uani d . 1 . .
    F F1 0.32445(16) 0.01111(13) 0.13905(11) 0.0256(4) Uani d . 1 . .
    F F2 0.2792(2) 0.06177(15) -0.01870(12) 0.0350(5) Uani d . 1 . .
    F F3 0.10632(19) 0.21441(16) -0.05752(12) 0.0338(5) Uani d . 1 . .
    F F4 -0.01665(16) 0.32048(16) 0.06474(13) 0.0325(4) Uani d . 1 . .
    F F5 0.02756(14) 0.27309(14) 0.22319(11) 0.0247(4) Uani d . 1 . .
    O O1 0.41632(18) 0.19539(17) 0.07211(14) 0.0251(4) Uani d . 1 . .
    O O2 0.5609(2) -0.06487(17) 0.20836(17) 0.0336(5) Uani d . 1 . .
    O O3 0.61565(19) 0.08889(18) 0.40559(14) 0.0282(5) Uani d . 1 . .
    O O4 0.4936(2) 0.28944(17) 0.46205(14) 0.0284(5) Uani d . 1 . .
    O O5 0.3194(2) 0.54971(17) 0.30900(15) 0.0319(5) Uani d . 1 . .
    O O6 0.45619(19) 0.40229(17) 0.08624(14) 0.0253(4) Uani d . 1 . .
    O O7 0.23052(18) 0.35871(17) 0.15241(15) 0.0270(5) Uani d . 1 . .
    O O8 0.1254(2) 0.3807(2) 0.40125(19) 0.0401(6) Uani d . 1 . .
    O O9 0.3746(2) 0.1271(2) 0.48352(15) 0.0324(5) Uani d . 1 . .
    C C1 0.8252(2) 0.0604(2) 0.16541(18) 0.0178(5) Uani d . 1 . .
    C C2 0.9180(2) 0.0583(2) 0.10684(18) 0.0196(5) Uani d . 1 . .
    H H2A 0.9202 0.1114 0.0660 0.023 Uiso calc R 1 . .
    C C3 1.0078(2) -0.0238(2) 0.1095(2) 0.0233(6) Uani d . 1 . .
    H H3A 1.0696 -0.0251 0.0702 0.028 Uiso calc R 1 . .
    C C4 1.0053(3) -0.1031(2) 0.1703(2) 0.0254(6) Uani d . 1 . .
    H H4A 1.0650 -0.1577 0.1719 0.030 Uiso calc R 1 . .
    C C5 0.9128(3) -0.1009(2) 0.2292(2) 0.0268(6) Uani d . 1 . .
    H H5A 0.9112 -0.1537 0.2704 0.032 Uiso calc R 1 . .
    C C6 0.8228(2) -0.0199(2) 0.22656(19) 0.0216(5) Uani d . 1 . .
    H H6A 0.7608 -0.0191 0.2656 0.026 Uiso calc R 1 . .
    C C7 0.7080(2) 0.2292(2) 0.04967(16) 0.0168(5) Uani d . 1 . .
    C C8 0.7381(3) 0.3180(2) 0.02187(19) 0.0232(6) Uani d . 1 . .
    H H8A 0.7572 0.3525 0.0595 0.028 Uiso calc R 1 . .
    C C9 0.7392(3) 0.3543(2) -0.0628(2) 0.0289(7) Uani d . 1 . .
    H H9A 0.7587 0.4135 -0.0815 0.035 Uiso calc R 1 . .
    C C10 0.7116(3) 0.3027(2) -0.11942(19) 0.0281(7) Uani d . 1 . .
    H H10A 0.7132 0.3270 -0.1759 0.034 Uiso calc R 1 . .
    C C11 0.6815(3) 0.2148(2) -0.09154(19) 0.0259(6) Uani d . 1 . .
    H H11A 0.6632 0.1801 -0.1295 0.031 Uiso calc R 1 . .
    C C12 0.6786(2) 0.1783(2) -0.00691(18) 0.0211(5) Uani d . 1 . .
    H H12A 0.6572 0.1200 0.0117 0.025 Uiso calc R 1 . .
    C C13 0.7620(2) 0.2601(2) 0.22097(17) 0.0162(5) Uani d . 1 . .
    H H13A 0.7959 0.2224 0.2693 0.019 Uiso calc R 1 . .
    H H13B 0.8190 0.2825 0.1822 0.019 Uiso calc R 1 . .
    C C14 0.6792(2) 0.4828(2) 0.17732(17) 0.0175(5) Uani d . 1 . .
    C C15 0.5925(2) 0.5543(2) 0.14568(18) 0.0212(5) Uani d . 1 . .
    H H15A 0.5202 0.5506 0.1637 0.025 Uiso calc R 1 . .
    C C16 0.6136(3) 0.6314(2) 0.0871(2) 0.0256(6) Uani d . 1 . .
    H H16A 0.5555 0.6792 0.0659 0.031 Uiso calc R 1 . .
    C C17 0.7214(3) 0.6368(3) 0.0605(2) 0.0289(7) Uani d . 1 . .
    H H17A 0.7356 0.6877 0.0207 0.035 Uiso calc R 1 . .
    C C18 0.8085(3) 0.5662(3) 0.0930(2) 0.0277(6) Uani d . 1 . .
    H H18A 0.8808 0.5701 0.0750 0.033 Uiso calc R 1 . .
    C C19 0.7876(2) 0.4900(2) 0.1523(2) 0.0222(6) Uani d . 1 . .
    H H19A 0.8456 0.4438 0.1753 0.027 Uiso calc R 1 . .
    C C20 0.7044(2) 0.4011(2) 0.35381(17) 0.0181(5) Uani d . 1 . .
    C C21 0.6342(3) 0.4680(3) 0.4041(2) 0.0320(7) Uani d . 1 . .
    H H21A 0.5621 0.4957 0.3921 0.038 Uiso calc R 1 . .
    C C22 0.6710(3) 0.4935(3) 0.4722(3) 0.0400(9) Uani d . 1 . .
    H H22A 0.6235 0.5380 0.5059 0.048 Uiso calc R 1 . .
    C C23 0.7785(3) 0.4529(3) 0.4900(2) 0.0295(7) Uani d . 1 . .
    H H23A 0.8032 0.4707 0.5352 0.035 Uiso calc R 1 . .
    C C24 0.8481(3) 0.3866(2) 0.4410(2) 0.0257(6) Uani d . 1 . .
    H H24A 0.9201 0.3593 0.4532 0.031 Uiso calc R 1 . .
    C C25 0.8117(2) 0.3596(2) 0.37293(19) 0.0219(5) Uani d . 1 . .
    H H25A 0.8591 0.3139 0.3403 0.026 Uiso calc R 1 . .
    C C26 0.1728(2) 0.1353(2) 0.19005(17) 0.0180(5) Uani d . 1 . .
    C C27 0.2360(2) 0.0849(2) 0.12485(18) 0.0205(5) Uani d . 1 . .
    C C28 0.2146(3) 0.1108(2) 0.04191(18) 0.0244(6) Uani d . 1 . .
    C C29 0.1278(3) 0.1885(2) 0.02168(19) 0.0257(6) Uani d . 1 . .
    C C30 0.0648(2) 0.2423(2) 0.08410(19) 0.0234(6) Uani d . 1 . .
    C C31 0.0880(2) 0.2150(2) 0.16600(18) 0.0199(5) Uani d . 1 . .
    C C32 0.2689(2) -0.0174(2) 0.31666(17) 0.0187(5) Uani d . 1 . .
    C C33 0.3620(3) -0.0532(2) 0.35865(19) 0.0238(6) Uani d . 1 . .
    H H33A 0.3986 -0.0095 0.3723 0.029 Uiso calc R 1 . .
    C C34 0.4008(3) -0.1537(3) 0.3805(2) 0.0303(7) Uani d . 1 . .
    H H34A 0.4637 -0.1768 0.4079 0.036 Uiso calc R 1 . .
    C C35 0.3467(3) -0.2193(2) 0.3617(2) 0.0305(7) Uani d . 1 . .
    H H35A 0.3723 -0.2865 0.3771 0.037 Uiso calc R 1 . .
    C C36 0.2530(3) -0.1846(2) 0.3193(2) 0.0269(6) Uani d . 1 . .
    H H36A 0.2164 -0.2287 0.3064 0.032 Uiso calc R 1 . .
    C C37 0.2147(3) -0.0846(2) 0.29670(18) 0.0223(6) Uani d . 1 . .
    H H37A 0.1527 -0.0619 0.2681 0.027 Uiso calc R 1 . .
    C C38 0.0781(2) 0.1203(2) 0.36324(17) 0.0179(5) Uani d . 1 . .
    C C39 -0.0093(2) 0.0919(2) 0.33857(18) 0.0196(5) Uani d . 1 . .
    H H39A -0.0049 0.0762 0.2844 0.023 Uiso calc R 1 . .
    C C40 -0.1028(2) 0.0870(2) 0.39465(19) 0.0213(5) Uani d . 1 . .
    H H40A -0.1604 0.0676 0.3778 0.026 Uiso calc R 1 . .
    C C41 -0.1109(2) 0.1109(2) 0.4755(2) 0.0241(6) Uani d . 1 . .
    H H41A -0.1740 0.1084 0.5124 0.029 Uiso calc R 1 . .
    C C42 -0.0244(3) 0.1386(2) 0.50100(18) 0.0233(6) Uani d . 1 . .
    H H42A -0.0290 0.1537 0.5554 0.028 Uiso calc R 1 . .
    C C43 0.0695(2) 0.1438(2) 0.44474(18) 0.0206(5) Uani d . 1 . .
    H H43A 0.1269 0.1631 0.4618 0.025 Uiso calc R 1 . .
    C C44 0.4530(2) 0.1837(2) 0.13446(18) 0.0194(5) Uani d . 1 . .
    C C45 0.5443(2) 0.0156(2) 0.21989(19) 0.0225(6) Uani d . 1 . .
    C C46 0.5774(2) 0.1157(2) 0.34376(18) 0.0201(5) Uani d . 1 . .
    C C47 0.4802(2) 0.3059(2) 0.39310(19) 0.0205(5) Uani d . 1 . .
    C C48 0.3746(2) 0.4735(2) 0.29795(17) 0.0201(5) Uani d . 1 . .
    C C49 0.4575(2) 0.3773(2) 0.15634(18) 0.0190(5) Uani d . 1 . .
    C C50 0.2671(2) 0.3107(2) 0.20913(19) 0.0216(5) Uani d . 1 . .
    C C51 0.1929(3) 0.3231(2) 0.3690(2) 0.0253(6) Uani d . 1 . .
    C C52 0.3560(2) 0.1641(2) 0.41851(19) 0.0225(6) Uani d . 1 . .
    Cl Cl1A 0.9948(5) 0.6545(2) 0.3796(2) 0.1120(18) Uani d PD 0.50 A 1
    Cl Cl2A 0.8101(3) 0.6591(3) 0.2961(3) 0.0877(11) Uani d PD 0.50 A 1
    Cl Cl3A 1.0299(3) 0.5688(6) 0.2281(2) 0.128(2) Uani d PD 0.50 A 1
    C C53A 0.9402(11) 0.5940(8) 0.3180(6) 0.071(4) Uani d PD 0.50 A 1
    H H53A 0.9334 0.5310 0.3497 0.086 Uiso calc PR 0.50 A 1
    Cl Cl1B 0.7461(4) 0.7106(3) 0.2760(3) 0.0970(12) Uiso d PD 0.50 B 2
    Cl Cl2B 0.8857(6) 0.6721(5) 0.4055(4) 0.140(2) Uiso d PD 0.50 B 2
    Cl Cl3B 0.9765(4) 0.6119(4) 0.2435(3) 0.1025(13) Uiso d PD 0.50 B 2
    C C53B 0.8682(13) 0.6310(13) 0.3144(10) 0.089(5) Uiso d PD 0.50 B 2
    H H53B 0.8512 0.5667 0.3316 0.107 Uiso calc PR 0.50 B 2
loop_
    _atom_site_aniso_label
    _atom_site_aniso_U_11
    _atom_site_aniso_U_22
    _atom_site_aniso_U_33
    _atom_site_aniso_U_12
    _atom_site_aniso_U_13
    _atom_site_aniso_U_23
    Ru1 0.01463(9) 0.01510(9) 0.01545(10) -0.00625(7) -0.00122(7) -0.00026(7)
    Ru2 0.01310(9) 0.01471(9) 0.01522(9) -0.00497(7) -0.00170(7) 0.00006(7)
    Ru3 0.01377(9) 0.01956(10) 0.01610(10) -0.00761(8) -0.00084(7) -0.00084(8)
    As1 0.01427(12) 0.01494(12) 0.01388(12) -0.00502(9) -0.00136(9) -0.00087(9)
    As2 0.01357(12) 0.01500(12) 0.01544(12) -0.00520(9) -0.00202(9) -0.00102(9)
    P1 0.0148(3) 0.0191(3) 0.0140(3) -0.0069(2) -0.0010(2) -0.0003(2)
    F1 0.0305(9) 0.0228(9) 0.0207(8) -0.0047(7) 0.0020(7) -0.0019(7)
    F2 0.0597(14) 0.0280(10) 0.0167(9) -0.0118(9) 0.0032(9) -0.0057(7)
    F3 0.0493(12) 0.0416(11) 0.0174(9) -0.0225(10) -0.0128(8) 0.0045(8)
    F4 0.0237(9) 0.0416(11) 0.0290(10) -0.0067(8) -0.0095(8) 0.0106(8)
    F5 0.0184(8) 0.0305(9) 0.0216(8) -0.0033(7) 0.0003(6) 0.0010(7)
    O1 0.0257(11) 0.0286(11) 0.0233(10) -0.0106(9) -0.0079(8) 0.0014(9)
    O2 0.0416(14) 0.0218(11) 0.0388(14) -0.0118(10) 0.0015(11) -0.0069(10)
    O3 0.0284(11) 0.0310(12) 0.0222(11) -0.0029(9) -0.0054(9) 0.0007(9)
    O4 0.0379(13) 0.0264(11) 0.0218(11) -0.0098(10) -0.0083(9) 0.0030(9)
    O5 0.0406(14) 0.0228(11) 0.0251(11) 0.0018(10) 0.0015(10) -0.0018(9)
    O6 0.0290(11) 0.0296(11) 0.0200(10) -0.0128(9) -0.0051(8) 0.0012(8)
    O7 0.0228(11) 0.0312(12) 0.0276(11) -0.0112(9) -0.0065(9) 0.0065(9)
    O8 0.0289(13) 0.0386(14) 0.0540(17) -0.0081(11) 0.0100(12) -0.0237(13)
    O9 0.0336(13) 0.0451(14) 0.0220(11) -0.0191(11) -0.0063(9) 0.0057(10)
    C1 0.0175(12) 0.0177(12) 0.0193(12) -0.0049(10) -0.0032(10) -0.0037(10)
    C2 0.0196(13) 0.0227(13) 0.0186(12) -0.0077(10) -0.0007(10) -0.0062(10)
    C3 0.0178(13) 0.0263(14) 0.0277(15) -0.0050(11) -0.0011(11) -0.0113(12)
    C4 0.0218(14) 0.0222(14) 0.0323(16) 0.0001(11) -0.0083(12) -0.0083(12)
    C5 0.0284(15) 0.0204(14) 0.0304(16) -0.0036(12) -0.0077(12) 0.0010(12)
    C6 0.0211(13) 0.0208(13) 0.0224(13) -0.0051(11) -0.0035(10) -0.0001(11)
    C7 0.0176(12) 0.0178(12) 0.0138(11) -0.0028(10) -0.0014(9) -0.0010(9)
    C8 0.0288(15) 0.0218(13) 0.0199(13) -0.0094(11) -0.0014(11) -0.0015(11)
    C9 0.0380(18) 0.0224(14) 0.0232(15) -0.0074(13) 0.0009(13) 0.0027(11)
    C10 0.0335(17) 0.0284(15) 0.0158(13) 0.0016(13) -0.0024(11) 0.0015(11)
    C11 0.0290(15) 0.0291(15) 0.0192(13) -0.0032(12) -0.0050(11) -0.0057(11)
    C12 0.0232(13) 0.0204(13) 0.0196(13) -0.0049(11) -0.0032(10) -0.0023(10)
    C13 0.0148(11) 0.0172(12) 0.0171(12) -0.0043(9) -0.0025(9) -0.0026(9)
    C14 0.0203(13) 0.0178(12) 0.0158(12) -0.0074(10) -0.0022(10) -0.0010(9)
    C15 0.0191(13) 0.0246(14) 0.0212(13) -0.0077(11) -0.0041(10) -0.0009(11)
    C16 0.0277(15) 0.0254(14) 0.0253(15) -0.0119(12) -0.0086(12) 0.0075(12)
    C17 0.0324(16) 0.0299(16) 0.0278(15) -0.0185(13) -0.0071(13) 0.0089(12)
    C18 0.0234(14) 0.0317(16) 0.0310(16) -0.0161(13) -0.0037(12) 0.0039(13)
    C19 0.0196(13) 0.0216(13) 0.0277(14) -0.0096(11) -0.0042(11) 0.0001(11)
    C20 0.0185(12) 0.0190(12) 0.0183(12) -0.0067(10) -0.0025(10) -0.0032(10)
    C21 0.0228(15) 0.0383(18) 0.0352(18) 0.0006(13) -0.0047(13) -0.0181(15)
    C22 0.0331(18) 0.050(2) 0.040(2) -0.0014(16) -0.0035(15) -0.0302(18)
    C23 0.0327(17) 0.0384(18) 0.0231(15) -0.0135(14) -0.0041(12) -0.0118(13)
    C24 0.0234(14) 0.0300(15) 0.0269(15) -0.0082(12) -0.0078(12) -0.0053(12)
    C25 0.0196(13) 0.0240(14) 0.0235(14) -0.0046(11) -0.0038(10) -0.0066(11)
    C26 0.0182(12) 0.0239(13) 0.0146(11) -0.0116(10) -0.0012(9) -0.0003(10)
    C27 0.0245(14) 0.0209(13) 0.0181(12) -0.0112(11) -0.0005(10) -0.0006(10)
    C28 0.0360(16) 0.0250(14) 0.0163(13) -0.0166(13) 0.0000(11) -0.0021(11)
    C29 0.0337(16) 0.0307(15) 0.0195(13) -0.0208(13) -0.0078(12) 0.0029(11)
    C30 0.0183(13) 0.0292(15) 0.0244(14) -0.0122(11) -0.0065(11) 0.0071(11)
    C31 0.0172(12) 0.0258(14) 0.0179(12) -0.0105(11) 0.0000(10) 0.0010(10)
    C32 0.0205(13) 0.0201(12) 0.0158(12) -0.0078(10) 0.0005(10) -0.0003(10)
    C33 0.0249(14) 0.0248(14) 0.0222(14) -0.0082(11) -0.0046(11) 0.0016(11)
    C34 0.0318(16) 0.0291(16) 0.0267(16) -0.0065(13) -0.0073(13) 0.0093(13)
    C35 0.0404(19) 0.0198(14) 0.0276(16) -0.0057(13) -0.0023(13) 0.0043(12)
    C36 0.0374(17) 0.0229(14) 0.0217(14) -0.0123(13) 0.0018(12) -0.0033(11)
    C37 0.0258(14) 0.0239(14) 0.0193(13) -0.0093(11) -0.0010(11) -0.0044(11)
    C38 0.0167(12) 0.0208(12) 0.0160(12) -0.0070(10) 0.0002(9) 0.0008(10)
    C39 0.0183(12) 0.0211(13) 0.0195(13) -0.0070(10) -0.0025(10) 0.0012(10)
    C40 0.0154(12) 0.0251(14) 0.0235(14) -0.0087(10) -0.0016(10) 0.0032(11)
    C41 0.0199(13) 0.0250(14) 0.0249(14) -0.0071(11) 0.0038(11) 0.0013(11)
    C42 0.0262(14) 0.0265(14) 0.0167(13) -0.0086(12) 0.0025(11) -0.0021(11)
    C43 0.0205(13) 0.0239(13) 0.0191(13) -0.0095(11) -0.0015(10) -0.0012(10)
    C44 0.0191(12) 0.0180(12) 0.0223(13) -0.0084(10) -0.0012(10) -0.0005(10)
    C45 0.0225(13) 0.0242(14) 0.0217(13) -0.0096(11) -0.0007(11) 0.0002(11)
    C46 0.0180(12) 0.0195(12) 0.0214(13) -0.0045(10) 0.0010(10) -0.0014(10)
    C47 0.0208(13) 0.0176(12) 0.0227(13) -0.0056(10) -0.0018(10) 0.0002(10)
    C48 0.0219(13) 0.0213(13) 0.0159(12) -0.0060(11) -0.0003(10) 0.0010(10)
    C49 0.0168(12) 0.0210(13) 0.0212(13) -0.0086(10) -0.0016(10) -0.0020(10)
    C50 0.0173(12) 0.0238(14) 0.0252(14) -0.0100(11) -0.0010(10) 0.0000(11)
    C51 0.0224(14) 0.0276(15) 0.0280(15) -0.0112(12) 0.0013(11) -0.0048(12)
    C52 0.0202(13) 0.0279(14) 0.0225(14) -0.0120(11) -0.0011(10) -0.0027(11)
    Cl1A 0.209(5) 0.0446(14) 0.092(2) 0.009(2) -0.112(3) -0.0128(14)
    Cl2A 0.068(2) 0.097(3) 0.120(3) -0.049(2) 0.006(2) -0.047(2)
    Cl3A 0.060(2) 0.275(7) 0.0578(19) -0.041(3) 0.0028(15) -0.055(3)
    C53A 0.116(11) 0.045(5) 0.055(6) -0.042(7) 0.034(7) -0.015(5)
_geom_special_details
;
All e.s.d.'s (except the e.s.d. in the dihedral angle between two l.s. planes)
are estimated using the full covariance matrix. The cell e.s.d.'s are taken
into account individually in the estimation of e.s.d.'s in distances, angles
and torsion angles; correlations between e.s.d.'s in cell parameters are only
used when they are defined by crystal symmetry. An approximate (isotropic)
treatment of cell e.s.d.'s is used for estimating e.s.d.'s involving l.s.
planes.
;
loop_
    _geom_bond_atom_site_label_1
    _geom_bond_atom_site_label_2
    _geom_bond_site_symmetry_2
    _geom_bond_distance
    _geom_bond_publ_flag
    Ru1 C45 . 1.897(3) ?
    Ru1 C44 . 1.922(3) ?
    Ru1 C46 . 1.931(3) ?
    Ru1 As1 . 2.4210(3) ?
    Ru1 Ru2 . 2.8653(3) ?
    Ru1 Ru3 . 2.8730(3) ?
    Ru2 C48 . 1.894(3) ?
    Ru2 C47 . 1.927(3) ?
    Ru2 C49 . 1.940(3) ?
    Ru2 As2 . 2.4243(3) ?
    Ru2 Ru3 . 2.8418(3) ?
    Ru3 C51 . 1.887(3) ?
    Ru3 C50 . 1.931(3) ?
    Ru3 C52 . 1.946(3) ?
    Ru3 P1 . 2.3367(7) ?
    As1 C7 . 1.938(3) ?
    As1 C1 . 1.951(3) ?
    As1 C13 . 1.964(3) ?
    As2 C14 . 1.937(3) ?
    As2 C20 . 1.939(3) ?
    As2 C13 . 1.958(3) ?
    P1 C32 . 1.835(3) ?
    P1 C38 . 1.839(3) ?
    P1 C26 . 1.844(3) ?
    F1 C27 . 1.339(3) ?
    F2 C28 . 1.337(4) ?
    F3 C29 . 1.333(3) ?
    F4 C30 . 1.337(4) ?
    F5 C31 . 1.346(3) ?
    O1 C44 . 1.148(4) ?
    O2 C45 . 1.142(4) ?
    O3 C46 . 1.150(4) ?
    O4 C47 . 1.139(4) ?
    O5 C48 . 1.146(4) ?
    O6 C49 . 1.143(4) ?
    O7 C50 . 1.142(4) ?
    O8 C51 . 1.140(4) ?
    O9 C52 . 1.136(4) ?
    C1 C2 . 1.392(4) ?
    C1 C6 . 1.398(4) ?
    C2 C3 . 1.399(4) ?
    C2 H2A . 0.9300 ?
    C3 C4 . 1.386(5) ?
    C3 H3A . 0.9300 ?
    C4 C5 . 1.392(5) ?
    C4 H4A . 0.9300 ?
    C5 C6 . 1.391(4) ?
    C5 H5A . 0.9300 ?
    C6 H6A . 0.9300 ?
    C7 C12 . 1.392(4) ?
    C7 C8 . 1.398(4) ?
    C8 C9 . 1.395(4) ?
    C8 H8A . 0.9300 ?
    C9 C10 . 1.388(5) ?
    C9 H9A . 0.9300 ?
    C10 C11 . 1.388(5) ?
    C10 H10A . 0.9300 ?
    C11 C12 . 1.394(4) ?
    C11 H11A . 0.9300 ?
    C12 H12A . 0.9300 ?
    C13 H13A . 0.9700 ?
    C13 H13B . 0.9700 ?
    C14 C15 . 1.388(4) ?
    C14 C19 . 1.395(4) ?
    C15 C16 . 1.392(4) ?
    C15 H15A . 0.9300 ?
    C16 C17 . 1.384(5) ?
    C16 H16A . 0.9300 ?
    C17 C18 . 1.391(5) ?
    C17 H17A . 0.9300 ?
    C18 C19 . 1.389(4) ?
    C18 H18A . 0.9300 ?
    C19 H19A . 0.9300 ?
    C20 C21 . 1.389(4) ?
    C20 C25 . 1.392(4) ?
    C21 C22 . 1.390(5) ?
    C21 H21A . 0.9300 ?
    C22 C23 . 1.385(5) ?
    C22 H22A . 0.9300 ?
    C23 C24 . 1.369(5) ?
    C23 H23A . 0.9300 ?
    C24 C25 . 1.396(4) ?
    C24 H24A . 0.9300 ?
    C25 H25A . 0.9300 ?
    C26 C31 . 1.393(4) ?
    C26 C27 . 1.395(4) ?
    C27 C28 . 1.390(4) ?
    C28 C29 . 1.377(5) ?
    C29 C30 . 1.384(5) ?
    C30 C31 . 1.382(4) ?
    C32 C33 . 1.390(4) ?
    C32 C37 . 1.405(4) ?
    C33 C34 . 1.390(4) ?
    C33 H33A . 0.9300 ?
    C34 C35 . 1.378(5) ?
    C34 H34A . 0.9300 ?
    C35 C36 . 1.399(5) ?
    C35 H35A . 0.9300 ?
    C36 C37 . 1.385(4) ?
    C36 H36A . 0.9300 ?
    C37 H37A . 0.9300 ?
    C38 C43 . 1.394(4) ?
    C38 C39 . 1.396(4) ?
    C39 C40 . 1.391(4) ?
    C39 H39A . 0.9300 ?
    C40 C41 . 1.386(4) ?
    C40 H40A . 0.9300 ?
    C41 C42 . 1.387(4) ?
    C41 H41A . 0.9300 ?
    C42 C43 . 1.396(4) ?
    C42 H42A . 0.9300 ?
    C43 H43A . 0.9300 ?
    Cl1A C53A . 1.725(11) ?
    Cl2A C53A . 1.723(14) ?
    Cl3A C53A . 1.731(10) ?
    C53A H53A . 0.9800 ?
    Cl1B C53B . 1.794(14) ?
    Cl2B C53B . 1.731(16) ?
    Cl3B C53B . 1.644(15) ?
    C53B H53B . 0.9800 ?
loop_
    _geom_angle_atom_site_label_1
    _geom_angle_atom_site_label_2
    _geom_angle_atom_site_label_3
    _geom_angle_site_symmetry_1
    _geom_angle_site_symmetry_3
    _geom_angle
    _geom_angle_publ_flag
    C45 Ru1 C44 . . 87.69(13) ?
    C45 Ru1 C46 . . 92.37(13) ?
    C44 Ru1 C46 . . 172.77(12) ?
    C45 Ru1 As1 . . 99.18(9) ?
    C44 Ru1 As1 . . 94.51(8) ?
    C46 Ru1 As1 . . 92.62(8) ?
    C45 Ru1 Ru2 . . 170.93(9) ?
    C44 Ru1 Ru2 . . 93.53(9) ?
    C46 Ru1 Ru2 . . 85.29(9) ?
    As1 Ru1 Ru2 . . 89.691(10) ?
    C45 Ru1 Ru3 . . 111.96(9) ?
    C44 Ru1 Ru3 . . 83.03(9) ?
    C46 Ru1 Ru3 . . 90.25(8) ?
    As1 Ru1 Ru3 . . 148.582(12) ?
    Ru2 Ru1 Ru3 . . 59.370(7) ?
    C48 Ru2 C47 . . 93.06(12) ?
    C48 Ru2 C49 . . 92.85(12) ?
    C47 Ru2 C49 . . 174.09(12) ?
    C48 Ru2 As2 . . 102.74(9) ?
    C47 Ru2 As2 . . 88.81(9) ?
    C49 Ru2 As2 . . 89.79(8) ?
    C48 Ru2 Ru3 . . 101.06(9) ?
    C47 Ru2 Ru3 . . 80.96(9) ?
    C49 Ru2 Ru3 . . 98.00(8) ?
    As2 Ru2 Ru3 . . 154.528(12) ?
    C48 Ru2 Ru1 . . 159.52(9) ?
    C47 Ru2 Ru1 . . 92.48(9) ?
    C49 Ru2 Ru1 . . 82.00(9) ?
    As2 Ru2 Ru1 . . 97.077(10) ?
    Ru3 Ru2 Ru1 . . 60.450(7) ?
    C51 Ru3 C50 . . 87.52(14) ?
    C51 Ru3 C52 . . 91.29(14) ?
    C50 Ru3 C52 . . 173.07(12) ?
    C51 Ru3 P1 . . 100.25(9) ?
    C50 Ru3 P1 . . 93.42(9) ?
    C52 Ru3 P1 . . 93.52(9) ?
    C51 Ru3 Ru2 . . 97.64(9) ?
    C50 Ru3 Ru2 . . 76.95(8) ?
    C52 Ru3 Ru2 . . 96.46(8) ?
    P1 Ru3 Ru2 . . 159.28(2) ?
    C51 Ru3 Ru1 . . 157.38(9) ?
    C50 Ru3 Ru1 . . 91.23(9) ?
    C52 Ru3 Ru1 . . 87.24(9) ?
    P1 Ru3 Ru1 . . 102.374(19) ?
    Ru2 Ru3 Ru1 . . 60.180(7) ?
    C7 As1 C1 . . 101.81(11) ?
    C7 As1 C13 . . 104.16(11) ?
    C1 As1 C13 . . 98.63(11) ?
    C7 As1 Ru1 . . 117.89(8) ?
    C1 As1 Ru1 . . 117.30(8) ?
    C13 As1 Ru1 . . 114.39(8) ?
    C14 As2 C20 . . 99.53(12) ?
    C14 As2 C13 . . 103.74(12) ?
    C20 As2 C13 . . 102.41(11) ?
    C14 As2 Ru2 . . 118.35(8) ?
    C20 As2 Ru2 . . 117.46(8) ?
    C13 As2 Ru2 . . 113.05(8) ?
    C32 P1 C38 . . 97.60(13) ?
    C32 P1 C26 . . 104.34(13) ?
    C38 P1 C26 . . 103.31(13) ?
    C32 P1 Ru3 . . 122.83(10) ?
    C38 P1 Ru3 . . 117.20(10) ?
    C26 P1 Ru3 . . 109.21(9) ?
    C2 C1 C6 . . 119.5(3) ?
    C2 C1 As1 . . 121.4(2) ?
    C6 C1 As1 . . 119.0(2) ?
    C1 C2 C3 . . 120.0(3) ?
    C1 C2 H2A . . 120.0 ?
    C3 C2 H2A . . 120.0 ?
    C4 C3 C2 . . 120.4(3) ?
    C4 C3 H3A . . 119.8 ?
    C2 C3 H3A . . 119.8 ?
    C3 C4 C5 . . 119.7(3) ?
    C3 C4 H4A . . 120.2 ?
    C5 C4 H4A . . 120.2 ?
    C6 C5 C4 . . 120.3(3) ?
    C6 C5 H5A . . 119.8 ?
    C4 C5 H5A . . 119.8 ?
    C5 C6 C1 . . 120.2(3) ?
    C5 C6 H6A . . 119.9 ?
    C1 C6 H6A . . 119.9 ?
    C12 C7 C8 . . 120.0(3) ?
    C12 C7 As1 . . 117.6(2) ?
    C8 C7 As1 . . 122.4(2) ?
    C9 C8 C7 . . 119.5(3) ?
    C9 C8 H8A . . 120.3 ?
    C7 C8 H8A . . 120.3 ?
    C10 C9 C8 . . 120.5(3) ?
    C10 C9 H9A . . 119.8 ?
    C8 C9 H9A . . 119.8 ?
    C11 C10 C9 . . 119.9(3) ?
    C11 C10 H10A . . 120.1 ?
    C9 C10 H10A . . 120.1 ?
    C10 C11 C12 . . 120.2(3) ?
    C10 C11 H11A . . 119.9 ?
    C12 C11 H11A . . 119.9 ?
    C7 C12 C11 . . 120.0(3) ?
    C7 C12 H12A . . 120.0 ?
    C11 C12 H12A . . 120.0 ?
    As2 C13 As1 . . 111.64(13) ?
    As2 C13 H13A . . 109.3 ?
    As1 C13 H13A . . 109.3 ?
    As2 C13 H13B . . 109.3 ?
    As1 C13 H13B . . 109.3 ?
    H13A C13 H13B . . 108.0 ?
    C15 C14 C19 . . 119.9(3) ?
    C15 C14 As2 . . 119.8(2) ?
    C19 C14 As2 . . 120.3(2) ?
    C14 C15 C16 . . 120.2(3) ?
    C14 C15 H15A . . 119.9 ?
    C16 C15 H15A . . 119.9 ?
    C17 C16 C15 . . 119.8(3) ?
    C17 C16 H16A . . 120.1 ?
    C15 C16 H16A . . 120.1 ?
    C16 C17 C18 . . 120.3(3) ?
    C16 C17 H17A . . 119.9 ?
    C18 C17 H17A . . 119.9 ?
    C19 C18 C17 . . 120.0(3) ?
    C19 C18 H18A . . 120.0 ?
    C17 C18 H18A . . 120.0 ?
    C18 C19 C14 . . 119.8(3) ?
    C18 C19 H19A . . 120.1 ?
    C14 C19 H19A . . 120.1 ?
    C21 C20 C25 . . 119.2(3) ?
    C21 C20 As2 . . 117.6(2) ?
    C25 C20 As2 . . 123.1(2) ?
    C20 C21 C22 . . 120.2(3) ?
    C20 C21 H21A . . 119.9 ?
    C22 C21 H21A . . 119.9 ?
    C23 C22 C21 . . 120.1(3) ?
    C23 C22 H22A . . 119.9 ?
    C21 C22 H22A . . 119.9 ?
    C24 C23 C22 . . 120.0(3) ?
    C24 C23 H23A . . 120.0 ?
    C22 C23 H23A . . 120.0 ?
    C23 C24 C25 . . 120.4(3) ?
    C23 C24 H24A . . 119.8 ?
    C25 C24 H24A . . 119.8 ?
    C20 C25 C24 . . 120.0(3) ?
    C20 C25 H25A . . 120.0 ?
    C24 C25 H25A . . 120.0 ?
    C31 C26 C27 . . 115.3(3) ?
    C31 C26 P1 . . 120.1(2) ?
    C27 C26 P1 . . 123.6(2) ?
    F1 C27 C28 . . 116.5(3) ?
    F1 C27 C26 . . 121.0(3) ?
    C28 C27 C26 . . 122.5(3) ?
    F2 C28 C29 . . 119.7(3) ?
    F2 C28 C27 . . 120.3(3) ?
    C29 C28 C27 . . 120.0(3) ?
    F3 C29 C28 . . 120.7(3) ?
    F3 C29 C30 . . 119.8(3) ?
    C28 C29 C30 . . 119.4(3) ?
    F4 C30 C31 . . 120.7(3) ?
    F4 C30 C29 . . 120.0(3) ?
    C31 C30 C29 . . 119.3(3) ?
    F5 C31 C30 . . 116.5(3) ?
    F5 C31 C26 . . 119.9(2) ?
    C30 C31 C26 . . 123.4(3) ?
    C33 C32 C37 . . 118.8(3) ?
    C33 C32 P1 . . 119.9(2) ?
    C37 C32 P1 . . 120.9(2) ?
    C34 C33 C32 . . 120.6(3) ?
    C34 C33 H33A . . 119.7 ?
    C32 C33 H33A . . 119.7 ?
    C35 C34 C33 . . 120.4(3) ?
    C35 C34 H34A . . 119.8 ?
    C33 C34 H34A . . 119.8 ?
    C34 C35 C36 . . 119.8(3) ?
    C34 C35 H35A . . 120.1 ?
    C36 C35 H35A . . 120.1 ?
    C37 C36 C35 . . 120.0(3) ?
    C37 C36 H36A . . 120.0 ?
    C35 C36 H36A . . 120.0 ?
    C36 C37 C32 . . 120.4(3) ?
    C36 C37 H37A . . 119.8 ?
    C32 C37 H37A . . 119.8 ?
    C43 C38 C39 . . 118.8(3) ?
    C43 C38 P1 . . 117.6(2) ?
    C39 C38 P1 . . 123.4(2) ?
    C40 C39 C38 . . 120.4(3) ?
    C40 C39 H39A . . 119.8 ?
    C38 C39 H39A . . 119.8 ?
    C41 C40 C39 . . 120.5(3) ?
    C41 C40 H40A . . 119.8 ?
    C39 C40 H40A . . 119.8 ?
    C40 C41 C42 . . 119.8(3) ?
    C40 C41 H41A . . 120.1 ?
    C42 C41 H41A . . 120.1 ?
    C41 C42 C43 . . 119.8(3) ?
    C41 C42 H42A . . 120.1 ?
    C43 C42 H42A . . 120.1 ?
    C38 C43 C42 . . 120.8(3) ?
    C38 C43 H43A . . 119.6 ?
    C42 C43 H43A . . 119.6 ?
    O1 C44 Ru1 . . 173.4(3) ?
    O2 C45 Ru1 . . 176.8(3) ?
    O3 C46 Ru1 . . 174.1(3) ?
    O4 C47 Ru2 . . 172.9(3) ?
    O5 C48 Ru2 . . 178.1(3) ?
    O6 C49 Ru2 . . 173.8(3) ?
    O7 C50 Ru3 . . 171.5(3) ?
    O8 C51 Ru3 . . 177.7(3) ?
    O9 C52 Ru3 . . 173.4(3) ?
    Cl2A C53A Cl1A . . 111.5(6) ?
    Cl2A C53A Cl3A . . 112.4(7) ?
    Cl1A C53A Cl3A . . 109.9(7) ?
    Cl2A C53A H53A . . 107.6 ?
    Cl1A C53A H53A . . 107.6 ?
    Cl3A C53A H53A . . 107.6 ?
    Cl3B C53B Cl2B . . 116.4(10) ?
    Cl3B C53B Cl1B . . 114.4(9) ?
    Cl2B C53B Cl1B . . 107.6(9) ?
    Cl3B C53B H53B . . 105.9 ?
    Cl2B C53B H53B . . 105.9 ?
    Cl1B C53B H53B . . 105.9 ?
loop_
    _geom_torsion_atom_site_label_1
    _geom_torsion_atom_site_label_2
    _geom_torsion_atom_site_label_3
    _geom_torsion_atom_site_label_4
    _geom_torsion_site_symmetry_1
    _geom_torsion_site_symmetry_2
    _geom_torsion_site_symmetry_3
    _geom_torsion_site_symmetry_4
    _geom_torsion
    _geom_torsion_publ_flag
    C44 Ru1 Ru2 C48 . . . . 52.3(3) ?
    C46 Ru1 Ru2 C48 . . . . -120.5(3) ?
    As1 Ru1 Ru2 C48 . . . . 146.8(2) ?
    Ru3 Ru1 Ru2 C48 . . . . -27.4(2) ?
    C44 Ru1 Ru2 C47 . . . . 157.91(12) ?
    C46 Ru1 Ru2 C47 . . . . -14.94(12) ?
    As1 Ru1 Ru2 C47 . . . . -107.60(9) ?
    Ru3 Ru1 Ru2 C47 . . . . 78.15(9) ?
    C44 Ru1 Ru2 C49 . . . . -24.20(12) ?
    C46 Ru1 Ru2 C49 . . . . 162.95(12) ?
    As1 Ru1 Ru2 C49 . . . . 70.29(8) ?
    Ru3 Ru1 Ru2 C49 . . . . -103.96(8) ?
    C44 Ru1 Ru2 As2 . . . . -112.99(8) ?
    C46 Ru1 Ru2 As2 . . . . 74.16(8) ?
    As1 Ru1 Ru2 As2 . . . . -18.492(12) ?
    Ru3 Ru1 Ru2 As2 . . . . 167.256(12) ?
    C44 Ru1 Ru2 Ru3 . . . . 79.75(8) ?
    C46 Ru1 Ru2 Ru3 . . . . -93.09(8) ?
    As1 Ru1 Ru2 Ru3 . . . . 174.251(11) ?
    C48 Ru2 Ru3 C51 . . . . -14.21(13) ?
    C47 Ru2 Ru3 C51 . . . . 77.17(14) ?
    C49 Ru2 Ru3 C51 . . . . -108.71(13) ?
    As2 Ru2 Ru3 C51 . . . . 144.65(11) ?
    Ru1 Ru2 Ru3 C51 . . . . 175.25(10) ?
    C48 Ru2 Ru3 C50 . . . . 71.44(13) ?
    C47 Ru2 Ru3 C50 . . . . 162.82(13) ?
    C49 Ru2 Ru3 C50 . . . . -23.07(13) ?
    As2 Ru2 Ru3 C50 . . . . -129.70(10) ?
    Ru1 Ru2 Ru3 C50 . . . . -99.10(9) ?
    C48 Ru2 Ru3 C52 . . . . -106.39(13) ?
    C47 Ru2 Ru3 C52 . . . . -15.01(13) ?
    C49 Ru2 Ru3 C52 . . . . 159.11(13) ?
    As2 Ru2 Ru3 C52 . . . . 52.47(10) ?
    Ru1 Ru2 Ru3 C52 . . . . 83.07(9) ?
    C48 Ru2 Ru3 P1 . . . . 135.34(10) ?
    C47 Ru2 Ru3 P1 . . . . -133.28(10) ?
    C49 Ru2 Ru3 P1 . . . . 40.83(10) ?
    As2 Ru2 Ru3 P1 . . . . -65.80(7) ?
    Ru1 Ru2 Ru3 P1 . . . . -35.20(6) ?
    C48 Ru2 Ru3 Ru1 . . . . 170.54(9) ?
    C47 Ru2 Ru3 Ru1 . . . . -98.08(9) ?
    C49 Ru2 Ru3 Ru1 . . . . 76.04(9) ?
    As2 Ru2 Ru3 Ru1 . . . . -30.60(3) ?
    C45 Ru1 Ru3 C51 . . . . 164.7(3) ?
    C44 Ru1 Ru3 C51 . . . . -110.6(3) ?
    C46 Ru1 Ru3 C51 . . . . 72.0(3) ?
    As1 Ru1 Ru3 C51 . . . . -23.4(3) ?
    Ru2 Ru1 Ru3 C51 . . . . -12.3(3) ?
    C45 Ru1 Ru3 C50 . . . . -108.79(13) ?
    C44 Ru1 Ru3 C50 . . . . -24.13(12) ?
    C46 Ru1 Ru3 C50 . . . . 158.55(12) ?
    As1 Ru1 Ru3 C50 . . . . 63.10(9) ?
    Ru2 Ru1 Ru3 C50 . . . . 74.18(9) ?
    C45 Ru1 Ru3 C52 . . . . 77.98(13) ?
    C44 Ru1 Ru3 C52 . . . . 162.64(12) ?
    C46 Ru1 Ru3 C52 . . . . -14.68(12) ?
    As1 Ru1 Ru3 C52 . . . . -110.13(9) ?
    Ru2 Ru1 Ru3 C52 . . . . -99.05(9) ?
    C45 Ru1 Ru3 P1 . . . . -15.02(10) ?
    C44 Ru1 Ru3 P1 . . . . 69.64(8) ?
    C46 Ru1 Ru3 P1 . . . . -107.68(9) ?
    As1 Ru1 Ru3 P1 . . . . 156.87(3) ?
    Ru2 Ru1 Ru3 P1 . . . . 167.95(2) ?
    C45 Ru1 Ru3 Ru2 . . . . 177.03(10) ?
    C44 Ru1 Ru3 Ru2 . . . . -98.31(8) ?
    C46 Ru1 Ru3 Ru2 . . . . 84.37(9) ?
    As1 Ru1 Ru3 Ru2 . . . . -11.08(2) ?
    C45 Ru1 As1 C7 . . . . 94.63(13) ?
    C44 Ru1 As1 C7 . . . . 6.24(13) ?
    C46 Ru1 As1 C7 . . . . -172.54(13) ?
    Ru2 Ru1 As1 C7 . . . . -87.27(9) ?
    Ru3 Ru1 As1 C7 . . . . -77.76(10) ?
    C45 Ru1 As1 C1 . . . . -27.62(13) ?
    C44 Ru1 As1 C1 . . . . -116.01(13) ?
    C46 Ru1 As1 C1 . . . . 65.21(13) ?
    Ru2 Ru1 As1 C1 . . . . 150.47(9) ?
    Ru3 Ru1 As1 C1 . . . . 159.99(9) ?
    C45 Ru1 As1 C13 . . . . -142.42(13) ?
    C44 Ru1 As1 C13 . . . . 129.19(12) ?
    C46 Ru1 As1 C13 . . . . -49.59(12) ?
    Ru2 Ru1 As1 C13 . . . . 35.68(9) ?
    Ru3 Ru1 As1 C13 . . . . 45.19(9) ?
    C48 Ru2 As2 C14 . . . . -52.19(13) ?
    C47 Ru2 As2 C14 . . . . -145.06(13) ?
    C49 Ru2 As2 C14 . . . . 40.68(13) ?
    Ru3 Ru2 As2 C14 . . . . 149.09(10) ?
    Ru1 Ru2 As2 C14 . . . . 122.59(9) ?
    C48 Ru2 As2 C20 . . . . 67.30(13) ?
    C47 Ru2 As2 C20 . . . . -25.57(13) ?
    C49 Ru2 As2 C20 . . . . 160.18(13) ?
    Ru3 Ru2 As2 C20 . . . . -91.42(10) ?
    Ru1 Ru2 As2 C20 . . . . -117.92(9) ?
    C48 Ru2 As2 C13 . . . . -173.72(12) ?
    C47 Ru2 As2 C13 . . . . 93.41(12) ?
    C49 Ru2 As2 C13 . . . . -80.85(12) ?
    Ru3 Ru2 As2 C13 . . . . 27.56(9) ?
    Ru1 Ru2 As2 C13 . . . . 1.06(9) ?
    C51 Ru3 P1 C32 . . . . -136.81(15) ?
    C50 Ru3 P1 C32 . . . . 135.09(14) ?
    C52 Ru3 P1 C32 . . . . -44.86(14) ?
    Ru2 Ru3 P1 C32 . . . . 73.88(12) ?
    Ru1 Ru3 P1 C32 . . . . 43.08(11) ?
    C51 Ru3 P1 C38 . . . . -16.24(14) ?
    C50 Ru3 P1 C38 . . . . -104.34(14) ?
    C52 Ru3 P1 C38 . . . . 75.70(14) ?
    Ru2 Ru3 P1 C38 . . . . -165.55(10) ?
    Ru1 Ru3 P1 C38 . . . . 163.65(10) ?
    C51 Ru3 P1 C26 . . . . 100.71(14) ?
    C50 Ru3 P1 C26 . . . . 12.61(13) ?
    C52 Ru3 P1 C26 . . . . -167.34(13) ?
    Ru2 Ru3 P1 C26 . . . . -48.60(12) ?
    Ru1 Ru3 P1 C26 . . . . -79.40(10) ?
    C7 As1 C1 C2 . . . . 28.7(3) ?
    C13 As1 C1 C2 . . . . -77.9(2) ?
    Ru1 As1 C1 C2 . . . . 158.9(2) ?
    C7 As1 C1 C6 . . . . -153.4(2) ?
    C13 As1 C1 C6 . . . . 100.1(2) ?
    Ru1 As1 C1 C6 . . . . -23.2(3) ?
    C6 C1 C2 C3 . . . . 0.0(4) ?
    As1 C1 C2 C3 . . . . 177.9(2) ?
    C1 C2 C3 C4 . . . . -0.2(4) ?
    C2 C3 C4 C5 . . . . -0.1(5) ?
    C3 C4 C5 C6 . . . . 0.6(5) ?
    C4 C5 C6 C1 . . . . -0.8(5) ?
    C2 C1 C6 C5 . . . . 0.5(4) ?
    As1 C1 C6 C5 . . . . -177.5(2) ?
    C1 As1 C7 C12 . . . . 72.1(2) ?
    C13 As1 C7 C12 . . . . 174.2(2) ?
    Ru1 As1 C7 C12 . . . . -57.8(2) ?
    C1 As1 C7 C8 . . . . -110.1(2) ?
    C13 As1 C7 C8 . . . . -7.9(3) ?
    Ru1 As1 C7 C8 . . . . 120.0(2) ?
    C12 C7 C8 C9 . . . . -0.5(5) ?
    As1 C7 C8 C9 . . . . -178.2(2) ?
    C7 C8 C9 C10 . . . . -0.5(5) ?
    C8 C9 C10 C11 . . . . 0.6(5) ?
    C9 C10 C11 C12 . . . . 0.2(5) ?
    C8 C7 C12 C11 . . . . 1.3(4) ?
    As1 C7 C12 C11 . . . . 179.2(2) ?
    C10 C11 C12 C7 . . . . -1.2(5) ?
    C14 As2 C13 As1 . . . . -106.55(14) ?
    C20 As2 C13 As1 . . . . 150.25(13) ?
    Ru2 As2 C13 As1 . . . . 22.89(15) ?
    C7 As1 C13 As2 . . . . 88.09(14) ?
    C1 As1 C13 As2 . . . . -167.33(13) ?
    Ru1 As1 C13 As2 . . . . -42.01(15) ?
    C20 As2 C14 C15 . . . . -115.7(2) ?
    C13 As2 C14 C15 . . . . 138.9(2) ?
    Ru2 As2 C14 C15 . . . . 12.8(3) ?
    C20 As2 C14 C19 . . . . 63.6(3) ?
    C13 As2 C14 C19 . . . . -41.8(3) ?
    Ru2 As2 C14 C19 . . . . -167.9(2) ?
    C19 C14 C15 C16 . . . . 2.0(4) ?
    As2 C14 C15 C16 . . . . -178.6(2) ?
    C14 C15 C16 C17 . . . . -0.1(5) ?
    C15 C16 C17 C18 . . . . -1.0(5) ?
    C16 C17 C18 C19 . . . . 0.1(5) ?
    C17 C18 C19 C14 . . . . 1.9(5) ?
    C15 C14 C19 C18 . . . . -2.9(5) ?
    As2 C14 C19 C18 . . . . 177.7(2) ?
    C14 As2 C20 C21 . . . . 84.5(3) ?
    C13 As2 C20 C21 . . . . -169.1(3) ?
    Ru2 As2 C20 C21 . . . . -44.6(3) ?
    C14 As2 C20 C25 . . . . -93.0(3) ?
    C13 As2 C20 C25 . . . . 13.4(3) ?
    Ru2 As2 C20 C25 . . . . 137.9(2) ?
    C25 C20 C21 C22 . . . . 0.5(5) ?
    As2 C20 C21 C22 . . . . -177.1(3) ?
    C20 C21 C22 C23 . . . . 0.4(6) ?
    C21 C22 C23 C24 . . . . -0.7(6) ?
    C22 C23 C24 C25 . . . . 0.1(5) ?
    C21 C20 C25 C24 . . . . -1.1(5) ?
    As2 C20 C25 C24 . . . . 176.4(2) ?
    C23 C24 C25 C20 . . . . 0.8(5) ?
    C32 P1 C26 C31 . . . . 153.1(2) ?
    C38 P1 C26 C31 . . . . 51.5(2) ?
    Ru3 P1 C26 C31 . . . . -73.9(2) ?
    C32 P1 C26 C27 . . . . -38.5(3) ?
    C38 P1 C26 C27 . . . . -140.1(2) ?
    Ru3 P1 C26 C27 . . . . 94.4(2) ?
    C31 C26 C27 F1 . . . . 175.4(2) ?
    P1 C26 C27 F1 . . . . 6.6(4) ?
    C31 C26 C27 C28 . . . . -1.4(4) ?
    P1 C26 C27 C28 . . . . -170.2(2) ?
    F1 C27 C28 F2 . . . . 1.4(4) ?
    C26 C27 C28 F2 . . . . 178.4(3) ?
    F1 C27 C28 C29 . . . . -177.4(3) ?
    C26 C27 C28 C29 . . . . -0.4(4) ?
    F2 C28 C29 F3 . . . . 1.0(4) ?
    C27 C28 C29 F3 . . . . 179.9(3) ?
    F2 C28 C29 C30 . . . . -176.6(3) ?
    C27 C28 C29 C30 . . . . 2.3(4) ?
    F3 C29 C30 F4 . . . . -0.5(4) ?
    C28 C29 C30 F4 . . . . 177.1(3) ?
    F3 C29 C30 C31 . . . . -179.8(3) ?
    C28 C29 C30 C31 . . . . -2.1(4) ?
    F4 C30 C31 F5 . . . . -2.5(4) ?
    C29 C30 C31 F5 . . . . 176.8(3) ?
    F4 C30 C31 C26 . . . . -179.0(3) ?
    C29 C30 C31 C26 . . . . 0.2(4) ?
    C27 C26 C31 F5 . . . . -174.9(2) ?
    P1 C26 C31 F5 . . . . -5.7(4) ?
    C27 C26 C31 C30 . . . . 1.5(4) ?
    P1 C26 C31 C30 . . . . 170.8(2) ?
    C38 P1 C32 C33 . . . . -114.9(2) ?
    C26 P1 C32 C33 . . . . 139.2(2) ?
    Ru3 P1 C32 C33 . . . . 14.5(3) ?
    C38 P1 C32 C37 . . . . 58.8(3) ?
    C26 P1 C32 C37 . . . . -47.1(3) ?
    Ru3 P1 C32 C37 . . . . -171.80(19) ?
    C37 C32 C33 C34 . . . . 0.0(4) ?
    P1 C32 C33 C34 . . . . 173.9(2) ?
    C32 C33 C34 C35 . . . . -0.8(5) ?
    C33 C34 C35 C36 . . . . 0.9(5) ?
    C34 C35 C36 C37 . . . . -0.2(5) ?
    C35 C36 C37 C32 . . . . -0.5(5) ?
    C33 C32 C37 C36 . . . . 0.6(4) ?
    P1 C32 C37 C36 . . . . -173.2(2) ?
    C32 P1 C38 C43 . . . . 96.1(2) ?
    C26 P1 C38 C43 . . . . -157.1(2) ?
    Ru3 P1 C38 C43 . . . . -37.0(3) ?
    C32 P1 C38 C39 . . . . -77.2(3) ?
    C26 P1 C38 C39 . . . . 29.6(3) ?
    Ru3 P1 C38 C39 . . . . 149.7(2) ?
    C43 C38 C39 C40 . . . . -0.2(4) ?
    P1 C38 C39 C40 . . . . 173.0(2) ?
    C38 C39 C40 C41 . . . . 0.5(4) ?
    C39 C40 C41 C42 . . . . -0.9(5) ?
    C40 C41 C42 C43 . . . . 1.0(5) ?
    C39 C38 C43 C42 . . . . 0.3(4) ?
    P1 C38 C43 C42 . . . . -173.3(2) ?
    C41 C42 C43 C38 . . . . -0.7(5) ?
loop_
    _geom_hbond_atom_site_label_D
    _geom_hbond_atom_site_label_H
    _geom_hbond_atom_site_label_A
    _geom_hbond_site_symmetry_A
    _geom_hbond_distance_DH
    _geom_hbond_distance_HA
    _geom_hbond_distance_DA
    _geom_hbond_angle_DHA
    _geom_hbond_publ_flag
    C10 H10A O5 2_665 0.9300 2.5800 3.469(4) 160.00 yes
    C12 H12A F2 2_655 0.9300 2.4800 3.274(3) 143.00 yes
    C22 H22A O4 2_666 0.9300 2.5900 3.451(5) 154.00 yes
    C34 H34A O4 2_656 0.9300 2.4900 3.201(4) 134.00 yes
    C39 H39A Cg1 1_455 0.9300 2.93 3.749(3) 148 y
    C41 H41A Cg2 2_556 0.9300 2.73 3.607(3) 157 y
