# Supplementary material for: [μ-Bis(diphenyl­arsino)methane-1:2κ2 As:As′]nona­carbonyl-1κ3 C,2κ3 C,3κ3 C-[(penta­fluoro­phen­yl)diphenyl­phosphine-3κP]-triangulo-triruthenium(0) chloro­form monosolvate
Source: Acta Crystallogr Sect E Struct Rep Online. 2010 Jan 16;66(Pt 2):m176–7. doi: 10.1107/S1600536809055275 (PMC2979800; doi:10.1107/S1600536809055275)
Supplement: Supplementary file 2 [file e-66-0m176-Isup2.hkl]

# 
# h,k,l, Fc-squared, Fo-squared, sigma(Fo-squared) and status flag 
# 
data_I
_shelx_title ' iak38_0m in P-1  (100K)' 
_shelx_refln_list_code          4 
_shelx_F_calc_maximum      396.20 
_exptl_crystal_F_000      1464.00 
_reflns_d_resolution_high  0.7107 
 
loop_ 
 _symmetry_equiv_pos_as_xyz 
 'x, y, z' 
 '-x, -y, -z' 
 
_cell_length_a    12.6354 
_cell_length_b    14.1572 
_cell_length_c    16.2418 
_cell_angle_alpha  81.497 
_cell_angle_beta   81.452 
_cell_angle_gamma  74.994 
 
_shelx_F_squared_multiplier     1.000 
 
loop_ 
 _refln_index_h 
 _refln_index_k 
 _refln_index_l 
 _refln_F_squared_calc 
 _refln_F_squared_meas 
 _refln_F_squared_sigma 
 _refln_observed_status 
   2   0   0     2379.40     2728.31     26.92 o 
   3   0   0     8815.42     9334.69     75.67 o 
   4   0   0    18971.79    19729.19    156.52 o 
   5   0   0    19857.53    19126.49    163.68 o 
   6   0   0    16280.02    16647.48    130.41 o 
   7   0   0       37.94       84.12      6.08 o 
   8   0   0     2649.31     2878.53     35.41 o 
   9   0   0     3049.20     3080.83     42.81 o 
  10   0   0     1879.45     1925.92     37.88 o 
  11   0   0     1515.89     1605.33     38.88 o 
  12   0   0     5493.61     5643.38     84.18 o 
  13   0   0     5699.99     5925.09     89.95 o 
  14   0   0      525.96      513.22     32.82 o 
  15   0   0       34.02        0.63     23.70 o 
  16   0   0      733.29      743.64     47.51 o 
  17   0   0     3336.16     3431.28    103.53 o 
 -16   1   0     2209.58     2247.94     71.37 o 
 -15   1   0     3179.52     3399.72     66.87 o 
 -14   1   0     1043.88     1068.19     66.97 o 
 -13   1   0       65.78       18.80     21.42 o 
 -12   1   0       73.30       65.59     22.97 o 
 -11   1   0       17.70       14.31     15.16 o 
 -10   1   0     6114.50     6043.15     77.42 o 
  -9   1   0     3486.90     3576.51     51.98 o 
  -8   1   0     1239.16     1336.52     25.37 o 
  -7   1   0      758.42      999.32     19.01 o 
  -6   1   0     4623.53     4329.94     45.07 o 
  -5   1   0     1554.02     1599.98     22.31 o 
  -4   1   0     2319.42     2861.67     31.81 o 
  -3   1   0     3648.23     3705.60     40.79 o 
  -2   1   0    11620.50    11703.18    131.60 o 
   1   1   0       31.99       28.25      2.71 o 
   2   1   0     8758.86     7975.42     74.97 o 
   3   1   0     9109.99     9002.48     80.37 o 
   4   1   0     7412.38     8443.98     71.61 o 
   5   1   0    12701.19    12427.35     93.99 o 
   6   1   0       12.12       10.02      7.55 o 
   7   1   0      252.69      234.70     10.25 o 
   8   1   0       16.99        2.01      5.57 o 
   9   1   0      369.44      435.81     13.55 o 
  10   1   0     3501.10     3609.36     52.42 o 
  11   1   0      919.20      861.31     29.09 o 
  12   1   0     1133.44     1193.38     37.08 o 
  13   1   0     1527.40     1586.17     48.12 o 
  14   1   0      354.47      312.37     31.98 o 
  15   1   0      890.54      857.23     69.73 o 
  16   1   0      486.13      418.64     46.68 o 
  17   1   0       21.81      -33.29     54.74 o 
 -16   2   0        5.95       25.32     35.34 o 
 -15   2   0     1130.33     1176.33     52.35 o 
 -14   2   0      444.41      463.56     32.65 o 
 -13   2   0     7331.07     7446.04    105.90 o 
 -12   2   0     9522.53    10052.92    129.08 o 
 -11   2   0     5897.22     5943.11     85.33 o 
 -10   2   0      476.20      503.51     25.18 o 
  -9   2   0     1167.60     1035.93     37.10 o 
  -8   2   0     3601.66     3999.88     57.53 o 
  -7   2   0    17064.34    17182.93    168.07 o 
  -6   2   0    16316.27    15605.78    165.32 o 
  -5   2   0        5.09        6.26      6.85 o 
  -4   2   0      585.97      563.55     15.17 o 
  -3   2   0    13791.99    15127.57    375.65 o 
  -2   2   0     1771.53     2329.57     80.31 o 
  -1   2   0     1856.47     2380.78     27.62 o 
   0   2   0    25340.92    25159.52    334.75 o 
   1   2   0     3873.98     3716.84     36.38 o 
   2   2   0      286.04      471.26      8.96 o 
   3   2   0     4623.64     4529.84     49.54 o 
   4   2   0    42768.11    45528.29    360.07 o 
   5   2   0    96342.45    95373.80    702.35 o 
   6   2   0    37470.47    36471.71    272.28 o 
   7   2   0     1610.18     1525.70     22.42 o 
   8   2   0      161.17      170.75     10.39 o 
   9   2   0     4748.71     4591.81     49.28 o 
  10   2   0    13232.16    13633.89    124.88 o 
  11   2   0    19086.04    19068.86    181.07 o 
  12   2   0     1332.01     1300.48     40.34 o 
  13   2   0       86.94       28.45     19.92 o 
  14   2   0      110.60      124.33     25.19 o 
  15   2   0        9.50      -20.82     21.85 o 
  16   2   0      151.13       21.22     60.71 o 
  17   2   0      681.24      791.43     84.14 o 
 -16   3   0       47.28      -41.11     51.19 o 
 -15   3   0      473.26      462.18     40.68 o 
 -14   3   0      418.51      366.93     31.31 o 
 -13   3   0     2074.96     2153.31     72.91 o 
 -12   3   0      119.97       93.90     23.72 o 
 -11   3   0     3501.79     3460.19     75.18 o 
 -10   3   0    10567.69    10693.22    186.58 o 
  -9   3   0      717.47      676.37     26.75 o 
  -8   3   0     1973.15     1855.04     39.19 o 
  -7   3   0     1640.64     1796.97     30.82 o 
  -6   3   0      190.49      194.86     12.87 o 
  -5   3   0    16506.79    17683.49    183.66 o 
  -4   3   0     4384.30     3982.46     54.74 o 
  -3   3   0     7846.92     7824.04    104.18 o 
  -2   3   0     6162.56     6232.25     81.42 o 
  -1   3   0      462.34      674.46     11.81 o 
   0   3   0       66.50      175.11      9.94 o 
   1   3   0    12024.21    11795.47    167.95 o 
   2   3   0        0.50        6.06      5.46 o 
   3   3   0      354.82      321.53     16.66 o 
   4   3   0    31630.34    32459.31    244.89 o 
   5   3   0      127.43      184.98      7.10 o 
   6   3   0      206.22       84.24      7.03 o 
   7   3   0     1843.13     2138.11     27.66 o 
   8   3   0     3493.75     3168.04     39.64 o 
   9   3   0      542.85      415.35     14.41 o 
  10   3   0     9051.20     9120.79     89.64 o 
  11   3   0     9826.55     9951.36     97.96 o 
  12   3   0      107.80      113.93     18.62 o 
  13   3   0      301.90      261.66     28.46 o 
  14   3   0       15.02      -43.01     21.50 o 
  15   3   0     2531.43     2410.18     75.30 o 
  16   3   0     2857.06     2795.98    136.98 o 
  17   3   0      822.42      815.06     88.65 o 
 -15   4   0      942.63      983.81     59.48 o 
 -14   4   0      131.96      113.98     30.71 o 
 -13   4   0      111.21       71.91     27.72 o 
 -12   4   0      114.05       86.27     25.27 o 
 -11   4   0      453.22      439.69     30.75 o 
 -10   4   0      388.41      316.47     36.97 o 
  -9   4   0       27.67       10.73     15.56 o 
  -8   4   0     8434.09     8672.08    115.35 o 
  -7   4   0    21807.73    22787.24    255.75 o 
  -6   4   0     9518.35     8733.90    107.19 o 
  -5   4   0      991.36      918.83     30.39 o 
  -4   4   0     1233.60     1133.19     21.73 o 
  -3   4   0     3252.89     2794.00     52.53 o 
  -2   4   0    41422.30    42894.04    424.86 o 
  -1   4   0    16752.75    16235.37    156.09 o 
   0   4   0    53793.62    54885.02    990.02 o 
   1   4   0      371.05      259.73     10.59 o 
   2   4   0     5184.62     4944.11     50.04 o 
   3   4   0    50240.11    51291.02    425.68 o 
   4   4   0      138.68      136.98      7.46 o 
   5   4   0    18378.98    18241.98    147.80 o 
   6   4   0     3850.53     3926.02     40.89 o 
   7   4   0      363.88      480.46     13.33 o 
   8   4   0      357.11      342.04     15.33 o 
   9   4   0     4243.44     4076.65     54.42 o 
  10   4   0     9250.94     9535.69     99.92 o 
  11   4   0    17408.53    16853.22    153.28 o 
  12   4   0     7551.16     7658.58     81.31 o 
  13   4   0       13.30      -10.84     16.96 o 
  14   4   0       67.82       38.41     20.71 o 
  15   4   0     4022.56     4083.61    159.77 o 
  16   4   0     6322.86     6617.63    226.49 o 
  17   4   0     1447.29     1449.32    109.84 o 
 -15   5   0        0.09        0.79     35.64 o 
 -14   5   0       22.46       28.37     40.15 o 
 -13   5   0      794.41      647.04     41.35 o 
 -12   5   0     1049.80      966.92     47.57 o 
 -11   5   0      389.11      366.30     29.90 o 
 -10   5   0        1.49        1.87     18.64 o 
  -9   5   0      629.43      585.71     29.15 o 
  -8   5   0      163.76      116.73     27.94 o 
  -7   5   0     7383.22     7387.62    109.29 o 
  -6   5   0        3.25        9.11     10.86 o 
  -5   5   0    13978.15    14609.57    181.65 o 
  -4   5   0     3032.57     2566.65     39.35 o 
  -3   5   0     2951.71     3009.38     39.56 o 
  -2   5   0    19490.00    19464.44    240.54 o 
   0   5   0     2486.34     2599.96     63.91 o 
   1   5   0    12109.54    11653.16    126.65 o 
   2   5   0     2223.88     1890.05     26.72 o 
   3   5   0    18489.37    18095.87    156.00 o 
   4   5   0    39510.53    39357.45    325.39 o 
   5   5   0     9060.80    10878.03     92.60 o 
   6   5   0    14559.83    13529.14    114.25 o 
   7   5   0      198.19      310.20     11.37 o 
   8   5   0    12704.64    12701.46    117.97 o 
   9   5   0     1881.10     1843.89     30.68 o 
  10   5   0      398.30      503.56     22.48 o 
  11   5   0     1918.15     2133.02     50.09 o 
  12   5   0      157.66      118.67     14.85 o 
  13   5   0       26.85       17.39     15.32 o 
  14   5   0       10.17      -10.08     18.17 o 
  15   5   0     2400.66     2151.25    124.43 o 
  16   5   0     4835.91     5121.22    193.02 o 
  17   5   0      409.74      272.80     70.48 o 
 -14   6   0      285.74      302.54     76.11 o 
 -13   6   0     1702.60     1675.37     59.05 o 
 -12   6   0     5376.04     5555.83    146.67 o 
 -11   6   0     6331.45     6928.43    155.31 o 
 -10   6   0      514.20      525.08     31.54 o 
  -9   6   0        2.89      -28.54     16.59 o 
  -8   6   0       16.80       -6.64     15.51 o 
  -7   6   0     1201.71     1132.02     35.08 o 
  -6   6   0     4471.52     4439.33     73.31 o 
  -5   6   0     1051.88     1113.01     55.38 o 
  -4   6   0     1125.71     1345.18     29.31 o 
  -3   6   0      209.53       97.69     10.24 o 
  -2   6   0     3207.27     3139.39     41.69 o 
  -1   6   0    16532.22    16975.46    193.71 o 
   0   6   0    13629.91    12354.81    155.96 o 
   1   6   0    13484.00    12618.53    148.73 o 
   2   6   0     5303.67     5083.57     68.69 o 
   3   6   0    16502.61    16155.87    261.89 o 
   4   6   0    13503.71    13746.63    123.36 o 
   5   6   0    23342.83    23683.87    215.21 o 
   6   6   0    41291.33    42815.66    335.62 o 
   7   6   0     3013.88     2610.98     32.67 o 
   8   6   0      137.45      186.18     11.65 o 
   9   6   0      161.42      199.11     12.91 o 
  10   6   0     1534.79     1549.02     30.97 o 
  11   6   0      542.91      462.80     25.40 o 
  12   6   0      981.05     1021.18     31.90 o 
  13   6   0      480.44      483.71     24.15 o 
  14   6   0     2534.34     2450.03     62.25 o 
  15   6   0     7071.66     6818.54    227.25 o 
  16   6   0     1283.10     1161.38     95.84 o 
  17   6   0      659.44      565.81     79.59 o 
 -14   7   0      703.41      776.42     50.12 o 
 -13   7   0      134.45       85.15     37.32 o 
 -12   7   0     3738.23     3786.28     85.27 o 
 -11   7   0     4684.38     4891.58    103.09 o 
 -10   7   0       33.63        6.78     21.22 o 
  -9   7   0      238.24      195.75     29.02 o 
  -8   7   0       14.17       -6.75     16.60 o 
  -7   7   0     2379.65     2406.81     52.78 o 
  -6   7   0     1567.78     1617.27     37.89 o 
  -5   7   0      306.39      280.30     17.54 o 
  -4   7   0      724.10      841.98     25.85 o 
  -3   7   0       61.37       30.46      9.53 o 
  -2   7   0     4099.78     3902.55     50.77 o 
  -1   7   0     2981.42     3166.78     50.37 o 
   0   7   0     9793.10     9388.53     96.47 o 
   1   7   0     7323.49     7796.27    149.67 o 
   2   7   0     4109.26     4484.86     56.70 o 
   3   7   0    18719.55    19235.09    193.01 o 
   4   7   0    27785.30    27890.51    249.60 o 
   5   7   0     4619.33     4909.01     45.73 o 
   6   7   0     1689.85     1604.30     22.55 o 
   7   7   0     1142.41     1086.59     19.47 o 
   8   7   0     5388.04     5259.05     52.46 o 
   9   7   0    19175.76    18987.77    193.38 o 
  10   7   0     1643.76     1762.47     39.44 o 
  11   7   0     1279.24     1290.26     47.47 o 
  12   7   0     1874.84     1832.77     46.72 o 
  13   7   0     1372.17     1369.62     34.61 o 
  14   7   0     2903.12     2849.71     54.03 o 
  15   7   0        2.88        6.48     29.58 o 
  16   7   0       91.91      123.89     66.18 o 
  17   7   0      364.95      400.94     70.66 o 
 -13   8   0       59.11       63.62     32.91 o 
 -12   8   0     2690.92     2829.81     68.45 o 
 -11   8   0     2956.54     2914.23     76.02 o 
 -10   8   0      279.61      272.83     27.32 o 
  -9   8   0      509.50      528.18     30.26 o 
  -8   8   0     2116.82     2118.63     49.67 o 
  -7   8   0    15451.84    15146.93    186.27 o 
  -6   8   0    20409.88    19839.25    232.53 o 
  -5   8   0     3709.40     3653.20     60.09 o 
  -4   8   0       15.81       15.58     11.50 o 
  -3   8   0        7.63       22.36     10.71 o 
  -2   8   0     3767.64     3466.19     48.55 o 
  -1   8   0     8232.68     7332.35     94.13 o 
   0   8   0     5933.54     6419.64     75.55 o 
   1   8   0     2182.98     2411.56     34.48 o 
   2   8   0     1618.89     1564.07     29.69 o 
   3   8   0     1240.30     1292.29     26.95 o 
   4   8   0     2595.54     2414.76     36.66 o 
   5   8   0     8290.14     8139.11     90.59 o 
   6   8   0     6642.16     7055.13     63.12 o 
   7   8   0      149.88      120.33     10.12 o 
   8   8   0     2865.07     2980.49     39.87 o 
   9   8   0     1805.70     1642.55     31.91 o 
  10   8   0     8862.13     8902.67    104.24 o 
  11   8   0    10329.81     9826.25    134.24 o 
  12   8   0     9410.76     9314.57    110.03 o 
  13   8   0      664.42      581.85     31.86 o 
  14   8   0      461.45      423.28     27.86 o 
  15   8   0      399.75      408.16     28.58 o 
  16   8   0     1813.41     1830.13     95.85 o 
  17   8   0     1064.67      866.66     85.26 o 
 -13   9   0       37.06       48.72     35.23 o 
 -12   9   0      619.81      560.19     44.13 o 
 -11   9   0      380.24      361.39     33.04 o 
 -10   9   0      968.09      864.80     38.98 o 
  -9   9   0      363.17      430.92     29.82 o 
  -8   9   0       23.84       26.10     19.14 o 
  -7   9   0      661.96      600.20     29.02 o 
  -6   9   0     1972.75     2063.95     46.68 o 
  -5   9   0      536.46      489.24     27.73 o 
  -4   9   0     2023.99     2043.87     42.48 o 
  -3   9   0     1281.73     1127.04     36.40 o 
  -2   9   0       41.01       24.79     12.00 o 
  -1   9   0     3535.95     4785.35     61.55 o 
   0   9   0      244.34      250.00     13.61 o 
   1   9   0      161.05      176.08     11.20 o 
   2   9   0      403.80      355.41     14.65 o 
   3   9   0      151.18      144.91     12.50 o 
   4   9   0      963.37     1125.31     25.37 o 
   5   9   0      483.87      478.85     18.01 o 
   6   9   0        2.78        3.00      7.96 o 
   7   9   0      139.71      131.65     10.34 o 
   8   9   0     8483.75     8471.07     90.55 o 
   9   9   0    10425.58    10412.21    108.72 o 
  10   9   0     1526.12     1526.25     31.84 o 
  11   9   0     1520.96     1538.48     47.31 o 
  12   9   0      453.12      500.23     32.32 o 
  13   9   0     2874.79     2869.41     54.03 o 
  14   9   0     8322.38     7949.73    113.99 o 
  15   9   0     3827.49     3669.09     68.59 o 
  16   9   0        0.07      -12.71     37.91 o 
  17   9   0      233.30      218.25     42.15 o 
 -12  10   0       31.01       50.01     33.48 o 
 -11  10   0        0.55       14.26     30.37 o 
 -10  10   0      219.43      229.11     29.52 o 
  -9  10   0     1233.43     1224.22     43.73 o 
  -8  10   0      202.18      149.37     23.85 o 
  -7  10   0     3435.57     3412.17     74.91 o 
  -6  10   0     1687.46     1585.19     42.00 o 
  -5  10   0      157.52      108.41     18.23 o 
  -4  10   0      215.76      208.61     18.34 o 
  -3  10   0       35.79       52.50     14.27 o 
  -2  10   0    10427.96    10510.24    133.14 o 
  -1  10   0    39494.94    38383.38    597.08 o 
   0  10   0     5765.23     5310.13     68.66 o 
   1  10   0     1439.31     1373.85     27.74 o 
   2  10   0      150.50      171.71     13.93 o 
   3  10   0     7348.70     7533.53     85.42 o 
   4  10   0    16622.91    17568.87    177.43 o 
   5  10   0    13345.89    13703.16    144.33 o 
   6  10   0     1052.63      932.91     26.60 o 
   7  10   0     1979.81     1917.19     38.06 o 
   8  10   0     3761.00     3826.36     55.58 o 
   9  10   0     9929.27    10109.95    106.15 o 
  10  10   0      847.43      967.28     28.20 o 
  11  10   0     2883.99     2834.81     48.53 o 
  12  10   0     4210.64     4101.09     61.64 o 
  13  10   0      893.73      877.62     31.49 o 
  14  10   0      331.16      347.32     27.08 o 
  15  10   0      791.45      689.70     37.26 o 
  16  10   0     3340.03     3540.68    104.41 o 
 -11  11   0     1233.87     1370.92     73.10 o 
 -10  11   0      822.29      730.44     45.49 o 
  -9  11   0       33.57      -15.68     26.78 o 
  -8  11   0      495.25      410.01     50.19 o 
  -7  11   0      431.85      426.13     28.88 o 
  -6  11   0        4.54       -1.24     18.21 o 
  -5  11   0     1391.89     1390.08     43.85 o 
  -4  11   0      826.00      846.69     31.25 o 
  -3  11   0       51.69       58.22     18.72 o 
  -2  11   0      765.24      802.30     29.31 o 
  -1  11   0      283.30      290.85     24.50 o 
   0  11   0      722.85      748.16     27.83 o 
   1  11   0       92.37       85.85     14.24 o 
   2  11   0     3413.14     3363.48     68.94 o 
   3  11   0     1068.57     1141.73     28.76 o 
   4  11   0       65.70       43.97     12.78 o 
   5  11   0      303.60      309.23     22.65 o 
   6  11   0      354.87      413.23     23.90 o 
   7  11   0      345.41      309.27     21.20 o 
   8  11   0      550.90      488.80     24.99 o 
   9  11   0     2301.59     2111.28     49.87 o 
  10  11   0     1001.61     1048.59     30.51 o 
  11  11   0      406.68      390.23     23.57 o 
  12  11   0      724.52      639.37     31.16 o 
  13  11   0     1316.71     1314.97     45.04 o 
  14  11   0      268.32      281.20     37.94 o 
  15  11   0      198.09      164.78     33.13 o 
  16  11   0       90.67       30.35     69.33 o 
 -10  12   0      160.90      134.20     35.20 o 
  -9  12   0     2469.50     2339.49     70.81 o 
  -8  12   0     5312.84     5629.47     96.67 o 
  -7  12   0     4121.54     4252.48     83.17 o 
  -6  12   0        0.61      -17.05     20.05 o 
  -5  12   0       30.60        7.81     18.76 o 
  -4  12   0      766.43      734.14     35.12 o 
  -3  12   0     1507.56     1297.21     43.35 o 
  -2  12   0      367.85      412.85     26.78 o 
  -1  12   0      993.34     1044.71     34.63 o 
   0  12   0       60.25       22.95     14.43 o 
   1  12   0       69.40       63.70     15.81 o 
   2  12   0       12.81        1.00     14.17 o 
   3  12   0     4756.27     4681.78     65.28 o 
   4  12   0    29185.43    28499.00    304.74 o 
   5  12   0     8556.10     8558.27    111.12 o 
   6  12   0       37.67       18.41     14.42 o 
   7  12   0      234.76      260.93     20.68 o 
   8  12   0     1276.08     1301.00     38.72 o 
   9  12   0     9437.49     9246.23    123.71 o 
  10  12   0     6590.45     7138.38    103.79 o 
  11  12   0     1481.89     1387.36     47.19 o 
  12  12   0      265.40      246.61     24.84 o 
  13  12   0      374.41      329.05     32.68 o 
  14  12   0      185.92      247.89     32.39 o 
  15  12   0     1339.34     1467.50     66.21 o 
  16  12   0       19.46       14.71     35.28 o 
 -10  13   0       18.09      -68.67     60.16 o 
  -9  13   0       33.36       49.44     32.25 o 
  -8  13   0      685.79      800.15     46.23 o 
  -7  13   0       19.14      -10.87     23.36 o 
  -6  13   0     3890.15     3840.56     74.29 o 
  -5  13   0     5216.03     4867.51     94.48 o 
  -4  13   0      689.54      599.92     41.94 o 
  -3  13   0     4009.17     3952.58     96.72 o 
  -2  13   0      549.14      466.57     29.98 o 
  -1  13   0     2466.88     2436.54     59.02 o 
   0  13   0     2007.38     2165.51     65.53 o 
   1  13   0      256.54      205.34     20.94 o 
   2  13   0      381.73      331.40     22.70 o 
   3  13   0      884.65      794.88     31.06 o 
   4  13   0        0.01       -4.46     14.83 o 
   5  13   0      658.19      549.19     26.29 o 
   6  13   0       33.25       59.08     16.96 o 
   7  13   0      467.32      437.83     25.64 o 
   8  13   0     3025.23     3145.62     76.59 o 
   9  13   0     4296.83     4131.06     76.23 o 
  10  13   0      868.53      903.62     36.46 o 
  11  13   0      268.09      202.69     28.10 o 
  12  13   0       16.75      -13.18     25.05 o 
  13  13   0        7.18      -27.76     35.57 o 
  14  13   0     1817.39     1850.47    114.90 o 
  15  13   0     1717.83     1659.27    112.96 o 
  -8  14   0     1993.15     1963.57     67.51 o 
  -7  14   0     1842.69     1790.49     69.35 o 
  -6  14   0      197.47      164.85     35.07 o 
  -5  14   0      733.39      684.30     40.41 o 
  -4  14   0     2586.17     2528.11     66.77 o 
  -3  14   0     6671.92     6709.91    116.85 o 
  -2  14   0     6211.59     5837.36    104.82 o 
  -1  14   0     2986.21     2823.43     68.03 o 
   0  14   0      540.43      518.69     28.75 o 
   1  14   0      981.60     1078.34     38.85 o 
   2  14   0     1458.39     1267.22     42.03 o 
   3  14   0      199.67      187.21     21.93 o 
   4  14   0      465.08      550.23     34.86 o 
   5  14   0       67.71       31.89     16.07 o 
   6  14   0      361.22      255.76     22.96 o 
   7  14   0       59.58       96.41     19.96 o 
   8  14   0     1834.72     2026.59     61.06 o 
   9  14   0     4961.98     4815.25     82.93 o 
  10  14   0     5026.66     5575.17     87.88 o 
  11  14   0     1624.33     1705.76     59.15 o 
  12  14   0      784.53      838.74     73.54 o 
  13  14   0        3.69      -45.68     48.86 o 
  14  14   0     5144.73     5175.23    199.28 o 
  15  14   0     5093.12     5137.10    200.65 o 
  -7  15   0       32.51       48.34     38.42 o 
  -6  15   0     1217.46     1217.52     54.39 o 
  -5  15   0      308.14      289.23     34.96 o 
  -4  15   0      947.40      943.77     59.23 o 
  -3  15   0     2222.03     2271.95     64.32 o 
  -2  15   0      405.90      380.54     33.59 o 
  -1  15   0     1567.49     1683.96     54.84 o 
   0  15   0     2731.16     2640.07     67.16 o 
   1  15   0       26.45      -13.16     19.84 o 
   2  15   0     5694.77     6061.20    101.34 o 
   3  15   0     3269.53     3043.69     63.10 o 
   4  15   0     1280.62     1223.76     44.43 o 
   5  15   0     3797.21     3501.12     69.10 o 
   6  15   0      213.07      194.43     21.73 o 
   7  15   0      464.63      356.34     35.60 o 
   8  15   0      332.27      322.37     38.37 o 
   9  15   0       11.77      -14.73     18.67 o 
  10  15   0     1723.73     1510.00     49.62 o 
  11  15   0     1763.47     1814.49     62.94 o 
  12  15   0        3.70      -10.42     48.34 o 
  13  15   0       11.10      -22.85     53.71 o 
  14  15   0     3413.08     3044.77    151.83 o 
  -6  16   0       16.66       12.66     37.06 o 
  -5  16   0        2.96      -19.24     28.91 o 
  -4  16   0      428.54      423.96     38.50 o 
  -3  16   0      820.22      836.71     46.61 o 
  -2  16   0     2105.81     2011.53     62.55 o 
  -1  16   0      251.62      235.46     30.30 o 
   0  16   0      148.48      173.50     29.36 o 
   1  16   0     1095.48     1245.11     50.55 o 
   2  16   0     5095.47     5261.82     94.37 o 
   3  16   0     2166.82     2006.81     77.63 o 
   4  16   0     4401.29     4357.63    135.90 o 
   5  16   0     3852.33     3778.43     79.33 o 
   6  16   0      980.05      903.64     42.31 o 
   7  16   0      527.16      558.45     32.17 o 
   8  16   0     1714.39     1859.88     62.51 o 
   9  16   0      838.26      886.24     37.39 o 
  10  16   0      763.68      847.10     52.49 o 
  11  16   0      631.19      616.29     55.75 o 
  12  16   0      186.49      158.09     62.98 o 
  13  16   0     1419.35     1188.51    102.07 o 
  -4  17   0       37.94       29.89     42.78 o 
  -3  17   0      266.63      268.33     35.67 o 
  -2  17   0      579.84      650.46     47.07 o 
  -1  17   0      499.19      487.54     39.40 o 
   0  17   0     1006.26      994.06     51.84 o 
   1  17   0       13.14       10.64     27.65 o 
   2  17   0     2526.54     2643.92     88.50 o 
   3  17   0      702.43      593.72     52.36 o 
   4  17   0      576.91      528.01     50.42 o 
   5  17   0     1594.72     1599.44     55.02 o 
   6  17   0        0.95      -20.94     24.10 o 
   7  17   0     3090.18     2981.79     65.76 o 
   8  17   0     7965.57     8356.04    123.22 o 
   9  17   0      153.34       64.31     34.33 o 
  10  17   0     1367.65     1221.27     61.90 o 
  11  17   0      223.55      186.59     39.49 o 
  12  17   0      948.09      830.56     91.56 o 
  -3  18   0     1922.27     1831.41     75.46 o 
  -2  18   0     2926.16     2954.86     90.77 o 
  -1  18   0      873.83      938.91     59.80 o 
   0  18   0      134.77       78.40     30.57 o 
   1  18   0      405.31      377.85     58.45 o 
   2  18   0      139.04      200.55     33.57 o 
   3  18   0       61.29       14.12     34.84 o 
   4  18   0      137.05      130.27     29.30 o 
   5  18   0      846.82      855.18     68.87 o 
   6  18   0      986.53     1019.32     48.21 o 
   7  18   0     2125.73     1931.23     70.02 o 
   8  18   0     1081.79     1191.39     65.89 o 
   9  18   0     1672.30     1675.65     76.14 o 
  10  18   0     2641.01     2872.25     87.32 o 
   0  19   0      100.55       65.11     38.61 o 
   1  19   0      139.82      113.50     40.96 o 
   2  19   0       69.18       58.82     38.85 o 
   3  19   0       16.17       61.87     42.49 o 
   4  19   0       55.54       86.32     33.31 o 
   5  19   0      243.30      198.92     37.63 o 
   6  19   0      100.98      143.75     35.14 o 
   7  19   0     1660.45     1695.84     68.06 o 
   8  19   0     1747.47     1591.00     95.99 o 
  -8 -19   1      357.45      381.95     48.99 o 
  -7 -19   1      631.46      791.04     52.91 o 
  -6 -19   1      961.79      957.58     56.58 o 
  -5 -19   1      663.79      621.00     47.95 o 
  -4 -19   1        0.23       -5.86     30.47 o 
  -3 -19   1      933.55      943.32     64.87 o 
  -2 -19   1      946.67     1077.81     70.96 o 
  -1 -19   1      148.32       77.16     39.99 o 
 -10 -18   1     1537.87     1606.34     71.85 o 
  -9 -18   1       76.09       96.15     32.70 o 
  -8 -18   1     5166.69     5443.27    119.08 o 
  -7 -18   1     3843.55     4044.83    137.74 o 
  -6 -18   1      140.17       74.24     28.90 o 
  -5 -18   1     1469.03     1542.59     57.81 o 
  -4 -18   1      767.52      791.49     43.69 o 
  -3 -18   1      106.99       57.25     31.59 o 
  -2 -18   1      547.10      595.86     55.08 o 
  -1 -18   1      172.02      140.85     33.47 o 
   0 -18   1       90.65      108.75     33.26 o 
   1 -18   1      178.37      187.45     34.77 o 
   2 -18   1        7.31       41.33     57.03 o 
 -11 -17   1     1057.95      954.93     95.07 o 
 -10 -17   1     2080.59     1949.52     75.18 o 
  -9 -17   1     3074.21     3379.12     77.99 o 
  -8 -17   1     4621.66     4593.18     84.59 o 
  -7 -17   1      558.07      533.07     33.35 o 
  -6 -17   1      330.19      316.11     28.78 o 
  -5 -17   1     1016.02     1010.55     45.80 o 
  -4 -17   1     3650.12     3747.86     82.11 o 
  -3 -17   1     3435.22     3657.64     80.15 o 
  -2 -17   1     2280.47     2169.55     86.78 o 
  -1 -17   1     1281.13     1222.86     53.07 o 
   0 -17   1       24.46      -17.60     26.27 o 
   1 -17   1        1.02        9.60     27.99 o 
   2 -17   1        3.56      -23.76     28.62 o 
   3 -17   1       27.37       61.31     36.33 o 
   4 -17   1       41.62       35.97     39.07 o 
 -13 -16   1       37.84       56.00     61.08 o 
 -12 -16   1      431.70      527.64     80.57 o 
 -11 -16   1      474.48      576.33     78.39 o 
 -10 -16   1     2222.38     2395.69     81.17 o 
  -9 -16   1       44.14       38.28     22.08 o 
  -8 -16   1     2112.14     2012.74     48.99 o 
  -7 -16   1     2359.63     2842.46     56.72 o 
  -6 -16   1      121.75       53.90     21.35 o 
  -5 -16   1     1603.33     1585.65     53.15 o 
  -4 -16   1     1167.17     1129.07     45.36 o 
  -3 -16   1      717.60      781.52     44.38 o 
  -2 -16   1     9324.91     8915.90    135.38 o 
  -1 -16   1     2091.30     2174.23     96.21 o 
   0 -16   1      334.59      391.37     52.34 o 
   1 -16   1     2514.71     2373.51     68.21 o 
   2 -16   1       73.31       79.97     29.02 o 
   3 -16   1      442.60      459.32     39.16 o 
   4 -16   1      606.13      514.74     41.14 o 
   5 -16   1       14.35       -2.57     30.00 o 
   6 -16   1      441.09      416.38     48.70 o 
 -14 -15   1     7756.36     7427.48    256.28 o 
 -13 -15   1      978.15      945.00     93.99 o 
 -12 -15   1      227.84      213.11     62.69 o 
 -11 -15   1      118.90      150.57     62.22 o 
 -10 -15   1     1304.28     1385.08     44.79 o 
  -9 -15   1     2698.87     2883.08     73.44 o 
  -8 -15   1      158.94      180.25     24.21 o 
  -7 -15   1        0.12      -13.47     15.91 o 
  -6 -15   1     1328.55     1439.31     43.23 o 
  -5 -15   1     2339.07     2146.08     51.07 o 
  -4 -15   1      245.44      207.57     26.38 o 
  -3 -15   1     1028.00     1082.53     42.43 o 
  -2 -15   1     4423.38     5541.99     95.59 o 
  -1 -15   1     3536.64     3539.50     85.42 o 
   0 -15   1      448.73      379.04     32.32 o 
   1 -15   1     2593.36     2496.68     66.30 o 
   2 -15   1     6339.32     6298.62    146.53 o 
   3 -15   1     5774.49     5615.45    107.99 o 
   4 -15   1     1836.79     1878.04     62.51 o 
   5 -15   1      608.90      633.45     42.56 o 
   6 -15   1       49.21       46.97     31.46 o 
   7 -15   1       81.75       52.81     38.60 o 
 -14 -14   1     3474.55     3339.01    154.18 o 
 -13 -14   1     1081.03     1040.54     92.07 o 
 -12 -14   1        0.66      -59.52     36.23 o 
 -11 -14   1       10.99       40.29     24.91 o 
 -10 -14   1      783.65      876.59     35.92 o 
  -9 -14   1      834.92      868.59     43.58 o 
  -8 -14   1     2511.92     2615.09     52.73 o 
  -7 -14   1       46.35       37.04     17.09 o 
  -6 -14   1      510.07      481.82     23.71 o 
  -5 -14   1     2132.40     2225.48     47.45 o 
  -4 -14   1      644.54      602.34     26.80 o 
  -3 -14   1      563.47      591.67     30.25 o 
  -2 -14   1     3820.86     3791.75     68.68 o 
  -1 -14   1       15.04       24.08     19.02 o 
   0 -14   1      628.07      542.90     42.79 o 
   1 -14   1     1393.21     1202.31     46.80 o 
   2 -14   1       40.47       31.73     24.55 o 
   3 -14   1     2190.97     2293.72     63.24 o 
   4 -14   1     3775.07     3857.57    103.51 o 
   5 -14   1      787.99      765.32     43.23 o 
   6 -14   1     3564.40     3513.70     84.09 o 
   7 -14   1      603.91      555.54     42.36 o 
   8 -14   1      189.21      155.96     35.43 o 
 -15 -13   1     2106.95     2101.85    123.78 o 
 -14 -13   1     1659.20     1680.08    108.93 o 
 -13 -13   1       24.37        7.51     37.88 o 
 -12 -13   1      411.55      366.09     52.67 o 
 -11 -13   1      182.74      196.76     37.87 o 
 -10 -13   1     7778.50     7653.34    107.41 o 
  -9 -13   1    15157.78    15675.61    174.22 o 
  -8 -13   1     5866.13     5960.73     83.41 o 
  -7 -13   1      133.23       97.38     17.25 o 
  -6 -13   1      333.45      448.54     24.40 o 
  -5 -13   1     5257.09     5632.52     72.70 o 
  -4 -13   1    11628.86    12294.74    140.30 o 
  -3 -13   1     2821.37     2732.27     49.16 o 
  -2 -13   1      294.18      284.03     23.05 o 
  -1 -13   1      434.16      387.24     24.94 o 
   0 -13   1       60.20       36.90     18.97 o 
   1 -13   1      833.05      822.51     37.13 o 
   2 -13   1      338.64      363.83     29.26 o 
   3 -13   1     6692.92     6352.33    109.95 o 
   4 -13   1     3017.82     2760.21     67.89 o 
   5 -13   1      700.13      630.82     38.64 o 
   6 -13   1      455.03      414.45     39.91 o 
   7 -13   1     2608.40     2564.52     73.16 o 
   8 -13   1     6429.25     6871.02    152.20 o 
   9 -13   1     4396.78     4608.20    102.05 o 
 -15 -12   1       81.94       53.12     35.49 o 
 -14 -12   1       26.19       24.00     27.65 o 
 -13 -12   1       45.44       47.24     34.92 o 
 -12 -12   1       10.72        5.03     18.37 o 
 -11 -12   1     1859.51     1816.71     58.94 o 
 -10 -12   1     2735.47     2818.88     46.89 o 
  -9 -12   1     9167.88     9294.42    114.01 o 
  -8 -12   1     1085.32     1114.20     37.55 o 
  -7 -12   1       10.94       16.40     15.65 o 
  -6 -12   1       23.21        4.30     14.39 o 
  -5 -12   1      127.22      182.89     18.88 o 
  -4 -12   1        6.95       16.99     13.65 o 
  -3 -12   1      402.19      349.49     20.32 o 
  -2 -12   1      838.74      848.68     43.62 o 
  -1 -12   1      712.21      630.97     23.17 o 
   0 -12   1       91.30       63.39     16.35 o 
   1 -12   1      168.83      209.98     20.37 o 
   2 -12   1     1090.59     1059.81     39.40 o 
   3 -12   1      903.12      851.29     40.22 o 
   4 -12   1       47.73       61.87     21.59 o 
   5 -12   1     1407.56     1484.91     63.16 o 
   6 -12   1      990.36      893.52     36.88 o 
   7 -12   1       19.58      -14.04     21.79 o 
   8 -12   1      140.87       97.26     26.57 o 
   9 -12   1      195.48      168.69     34.66 o 
  10 -12   1      328.34      255.32     49.91 o 
 -16 -11   1     3387.89     3438.29    157.54 o 
 -15 -11   1      375.51      357.27     38.80 o 
 -14 -11   1       85.06       55.10     29.71 o 
 -13 -11   1      199.34      108.72     20.00 o 
 -12 -11   1        7.37        4.63     15.10 o 
 -11 -11   1     1289.70     1145.06     31.21 o 
 -10 -11   1       86.40       57.13     13.26 o 
  -9 -11   1     8550.28     8785.62    105.43 o 
  -8 -11   1     3078.58     3045.06     49.49 o 
  -7 -11   1      562.65      458.21     30.08 o 
  -6 -11   1      101.57       94.62     16.51 o 
  -5 -11   1    17645.44    16815.10    191.16 o 
  -4 -11   1    32713.13    32586.70    343.37 o 
  -3 -11   1    10511.44    10519.60    120.83 o 
  -2 -11   1      802.67      911.78     26.30 o 
  -1 -11   1     3314.19     3606.88     52.72 o 
   0 -11   1      325.03      392.44     27.17 o 
   1 -11   1     9872.97     9761.71    128.68 o 
   2 -11   1    12459.28    12504.38    219.16 o 
   3 -11   1     2209.72     1975.82     51.21 o 
   4 -11   1      259.23      188.05     20.24 o 
   5 -11   1      325.41      363.92     24.43 o 
   6 -11   1      527.23      544.67     29.38 o 
   7 -11   1       10.94       14.84     20.70 o 
   8 -11   1      144.48      153.82     25.88 o 
   9 -11   1     1291.52     1266.52     47.49 o 
  10 -11   1      201.25      169.03     43.27 o 
  11 -11   1      849.00      850.67     50.31 o 
 -16 -10   1      162.92      100.02     73.50 o 
 -15 -10   1     1786.88     1726.24     64.25 o 
 -14 -10   1     3493.63     3518.75     66.31 o 
 -13 -10   1     3732.03     3606.26     61.90 o 
 -12 -10   1      542.99      571.68     24.76 o 
 -11 -10   1      379.39      388.53     21.62 o 
 -10 -10   1       72.83       57.81     13.45 o 
  -9 -10   1     2124.90     2075.55     36.80 o 
  -8 -10   1     3506.57     3572.92     49.10 o 
  -7 -10   1      202.54      144.74     14.26 o 
  -6 -10   1       18.11        7.52      9.27 o 
  -5 -10   1      215.75      166.45     19.53 o 
  -4 -10   1       18.72       13.31     11.66 o 
  -3 -10   1     1437.84     1223.60     31.62 o 
  -2 -10   1      235.10      222.30     14.39 o 
  -1 -10   1      127.19      160.28     12.81 o 
   0 -10   1      278.47      227.02     14.38 o 
   1 -10   1       18.62       43.81     14.22 o 
   2 -10   1       41.07       57.73     17.10 o 
   3 -10   1      228.79      165.26     17.61 o 
   4 -10   1     3368.69     3433.65     60.78 o 
   5 -10   1      162.94      109.90     17.96 o 
   6 -10   1     1745.62     1574.32     43.49 o 
   7 -10   1      987.54      986.69     37.11 o 
   8 -10   1      835.18      782.77     35.26 o 
   9 -10   1       35.05        2.43     22.06 o 
  10 -10   1      921.21      902.09     41.72 o 
  11 -10   1      590.24      559.40     45.84 o 
  12 -10   1       44.57       14.59     33.86 o 
 -16  -9   1     3371.57     3337.73    100.69 o 
 -15  -9   1     1834.98     1753.65     52.80 o 
 -14  -9   1       53.72      -10.31     17.58 o 
 -13  -9   1       29.05       54.40     16.43 o 
 -12  -9   1     3944.06     3718.59     58.30 o 
 -11  -9   1     6106.26     6065.98    107.80 o 
 -10  -9   1     7182.68     7152.29    100.09 o 
  -9  -9   1      798.52      786.56     29.52 o 
  -8  -9   1     2309.91     2256.85     40.92 o 
  -7  -9   1      175.98      142.29     11.97 o 
  -6  -9   1     2388.39     2229.80     33.74 o 
  -5  -9   1        6.72       10.49      8.11 o 
  -4  -9   1     2215.22     2277.88     41.33 o 
  -3  -9   1     2866.93     2824.77     45.71 o 
  -2  -9   1      807.04      774.50     21.53 o 
  -1  -9   1     3774.04     3762.30     60.28 o 
   0  -9   1     7036.61     7010.19     80.25 o 
   1  -9   1    36840.53    36389.00    367.31 o 
   2  -9   1    16488.74    15644.87    245.39 o 
   3  -9   1     1164.65     1324.81     32.51 o 
   4  -9   1      336.23      311.44     19.88 o 
   5  -9   1     1208.34     1093.72     33.43 o 
   6  -9   1    11938.93    11657.54    150.07 o 
   7  -9   1    16221.97    16201.87    200.04 o 
   8  -9   1     5824.83     5750.81     92.23 o 
   9  -9   1      624.05      622.88     32.97 o 
  10  -9   1      590.84      651.98     54.51 o 
  11  -9   1      568.64      557.59     37.14 o 
  12  -9   1     1216.20     1166.63     55.12 o 
  13  -9   1       56.40       39.88     39.87 o 
 -17  -8   1      183.27       84.77     57.78 o 
 -16  -8   1      546.66      555.30     93.51 o 
 -15  -8   1      154.26      131.48     41.17 o 
 -14  -8   1     3477.63     3479.77     60.81 o 
 -13  -8   1     2713.72     2716.35     53.97 o 
 -12  -8   1      188.12      198.10     26.07 o 
 -11  -8   1     1966.16     2027.19     44.00 o 
 -10  -8   1        9.78       31.17     13.32 o 
  -9  -8   1    13086.16    12785.88    138.79 o 
  -8  -8   1     6343.70     6218.08     77.44 o 
  -7  -8   1     4973.84     4918.66     63.93 o 
  -6  -8   1      166.08      101.80      9.11 o 
  -5  -8   1     1100.84      985.97     20.69 o 
  -4  -8   1     2487.83     2344.13     40.64 o 
  -3  -8   1     4638.81     4067.06     56.80 o 
  -2  -8   1     9253.70     9437.06    101.32 o 
  -1  -8   1     1143.52     1004.79     22.13 o 
   0  -8   1     7800.64     7723.25     84.64 o 
   1  -8   1     1173.11     1218.60     25.02 o 
   2  -8   1       77.12       60.89      8.66 o 
   3  -8   1      583.16      605.61     17.44 o 
   4  -8   1        5.06       -5.23      9.28 o 
   5  -8   1      442.72      364.30     20.43 o 
   6  -8   1     2096.18     2034.58     59.51 o 
   7  -8   1     1305.13     1358.26     39.79 o 
   8  -8   1      148.66      111.92     21.22 o 
   9  -8   1     1719.91     1573.11     46.68 o 
  10  -8   1      444.50      513.48     39.71 o 
  11  -8   1     1811.99     1861.80     55.48 o 
  12  -8   1     2245.14     2364.14     64.44 o 
  13  -8   1      210.00      143.25     35.72 o 
 -17  -7   1       24.94       -1.48     55.79 o 
 -16  -7   1       54.67       37.65     52.69 o 
 -15  -7   1     1252.46     1317.21     80.06 o 
 -14  -7   1     1608.13     1712.08     45.58 o 
 -13  -7   1      105.37      102.71     18.38 o 
 -12  -7   1     4752.72     4515.34     70.89 o 
 -11  -7   1     2071.09     2157.24     44.53 o 
 -10  -7   1     2218.81     2031.09     42.10 o 
  -9  -7   1     1494.46     1528.42     36.23 o 
  -8  -7   1     1131.15     1197.26     24.02 o 
  -7  -7   1      239.54      248.80     12.00 o 
  -6  -7   1    32688.36    31361.37    261.61 o 
  -5  -7   1    15868.45    15132.21    141.93 o 
  -4  -7   1    11450.39    11468.96    109.43 o 
  -3  -7   1     1384.83     1339.57     27.42 o 
  -2  -7   1    14594.35    14487.22    164.58 o 
  -1  -7   1      741.71      563.13     15.54 o 
   0  -7   1     2421.01     2760.21     44.19 o 
   1  -7   1     1436.47     1493.33     26.16 o 
   2  -7   1      322.88      347.91     12.38 o 
   3  -7   1      989.47      905.01     19.17 o 
   4  -7   1      723.27      713.34     21.59 o 
   5  -7   1     2114.82     1801.70     38.70 o 
   6  -7   1     4296.00     4339.29     68.87 o 
   7  -7   1     5830.65     6064.21     89.64 o 
   8  -7   1     3276.04     3121.97     60.12 o 
   9  -7   1      199.50      188.09     22.82 o 
  10  -7   1      451.32      434.16     38.19 o 
  11  -7   1     3845.49     4211.74    116.12 o 
  12  -7   1     7963.73     8287.01    217.76 o 
  13  -7   1     1934.04     1813.61     89.96 o 
  14  -7   1      650.62      587.80     46.90 o 
 -17  -6   1       46.95       28.84     57.54 o 
 -16  -6   1     1585.12     1587.17    107.14 o 
 -15  -6   1     3539.27     3651.69    114.23 o 
 -14  -6   1        9.73       33.98     24.93 o 
 -13  -6   1     2547.59     2581.74     50.45 o 
 -12  -6   1      345.70      309.44     21.06 o 
 -11  -6   1     4342.45     4237.61     63.40 o 
 -10  -6   1      469.72      508.92     19.26 o 
  -9  -6   1     4996.96     4902.11     60.25 o 
  -8  -6   1     3416.05     3539.31     46.63 o 
  -7  -6   1      270.96      231.51     12.02 o 
  -6  -6   1     4991.60     4707.14     54.11 o 
  -5  -6   1     8516.54     7924.85     80.29 o 
  -4  -6   1    11499.43    11229.24    115.54 o 
  -3  -6   1    29034.90    31338.01    275.26 o 
  -2  -6   1     6425.17     6312.93     83.39 o 
  -1  -6   1    19520.73    18154.21    192.62 o 
   0  -6   1     6409.33     6475.65     76.58 o 
   1  -6   1       25.43       18.48      6.40 o 
   2  -6   1    12429.55    12091.69    133.05 o 
   3  -6   1     6677.47     6293.83    106.28 o 
   4  -6   1      108.69       49.11     10.37 o 
   5  -6   1     9531.20     9117.79    115.27 o 
   6  -6   1      567.12      701.29     31.26 o 
   7  -6   1     6636.69     6514.31    133.29 o 
   8  -6   1     1892.13     2013.89     49.93 o 
   9  -6   1       14.94      -13.62     17.18 o 
  10  -6   1       99.25       86.66     22.58 o 
  11  -6   1      872.82      836.55     40.25 o 
  12  -6   1     2357.45     2571.26     69.31 o 
  13  -6   1      379.09      331.25     36.43 o 
  14  -6   1       22.62      -12.83     31.93 o 
 -17  -5   1     1715.53     1685.00    113.38 o 
 -16  -5   1     6030.53     6219.03    219.99 o 
 -15  -5   1     7434.02     7308.87    184.25 o 
 -14  -5   1      831.55      820.93     55.39 o 
 -13  -5   1     1112.38     1126.57     33.00 o 
 -12  -5   1       68.50       60.81     13.70 o 
 -11  -5   1     5927.00     5776.79     65.51 o 
 -10  -5   1    14947.91    14520.75    141.44 o 
  -9  -5   1     3032.31     3020.93     37.93 o 
  -8  -5   1      114.23      112.39     10.76 o 
  -7  -5   1      852.05      944.15     20.15 o 
  -6  -5   1    11331.81    10893.93     99.75 o 
  -5  -5   1     1097.33     1096.72     18.86 o 
  -4  -5   1    12224.56    13301.38    133.33 o 
  -3  -5   1    13122.84    13487.02    116.49 o 
  -2  -5   1     2847.20     2649.45     31.29 o 
  -1  -5   1     4160.56     3752.56     47.52 o 
   0  -5   1     5971.12     6019.77     65.87 o 
   1  -5   1    34526.98    32633.13    327.26 o 
   2  -5   1     3137.86     3115.22     70.78 o 
   3  -5   1     7559.26     7203.22     74.40 o 
   4  -5   1     5313.99     5001.18     68.26 o 
   5  -5   1      120.87      134.04     13.51 o 
   6  -5   1      281.66      308.22     18.74 o 
   7  -5   1     3202.16     2993.28     58.02 o 
   8  -5   1     2151.13     2266.91     51.58 o 
   9  -5   1      129.36      130.99     20.06 o 
  10  -5   1      961.58      926.81     38.37 o 
  11  -5   1     1280.35     1373.20     42.12 o 
  12  -5   1     1767.40     1722.38     48.63 o 
  13  -5   1      897.85      868.82     45.64 o 
  14  -5   1      100.99       69.18     31.08 o 
  15  -5   1      211.26      223.26     43.38 o 
 -17  -4   1      689.23      647.35     84.82 o 
 -16  -4   1     3580.42     3681.33    128.22 o 
 -15  -4   1     6865.11     6858.27    176.26 o 
 -14  -4   1     1787.28     1779.22     56.56 o 
 -13  -4   1       21.22       32.25     15.44 o 
 -12  -4   1     1309.75     1193.13     26.77 o 
 -11  -4   1     1542.93     1379.57     28.34 o 
 -10  -4   1     3935.90     4094.87     49.82 o 
  -9  -4   1     2333.10     1920.48     28.58 o 
  -8  -4   1     2575.11     2422.64     49.11 o 
  -7  -4   1        3.88        6.85      6.78 o 
  -6  -4   1     1677.89     2023.61     37.26 o 
  -5  -4   1     1894.65     1792.56     48.78 o 
  -4  -4   1     1523.81     1375.80     19.83 o 
  -3  -4   1     1101.53     1158.75     17.44 o 
  -2  -4   1     4452.25     4443.44     43.19 o 
  -1  -4   1    40888.26    40136.85    353.83 o 
   0  -4   1       24.07       46.96      7.77 o 
   1  -4   1     3777.17     4432.63     60.06 o 
   2  -4   1    26089.34    27035.72    241.26 o 
   3  -4   1    15626.70    15222.49    177.38 o 
   4  -4   1    20945.28    20871.97    255.39 o 
   5  -4   1    20911.23    19432.33    220.96 o 
   6  -4   1      665.63      748.90     24.28 o 
   7  -4   1     6141.44     6050.23     81.82 o 
   8  -4   1      978.52     1078.13     30.52 o 
   9  -4   1      180.49      182.55     17.84 o 
  10  -4   1     1493.91     1440.36     44.72 o 
  11  -4   1      442.71      521.63     32.88 o 
  12  -4   1       41.10       21.87     19.97 o 
  13  -4   1     2599.43     2640.64     61.73 o 
  14  -4   1        0.96      -24.38     22.93 o 
  15  -4   1       96.86       66.19     37.68 o 
 -17  -3   1        2.23       95.26     61.86 o 
 -16  -3   1      863.12      897.41     70.59 o 
 -15  -3   1     2201.49     2281.47     77.55 o 
 -14  -3   1      259.63      216.12     29.71 o 
 -13  -3   1       29.84       37.74     18.40 o 
 -12  -3   1     2177.35     2017.12     45.73 o 
 -11  -3   1    15925.85    15935.33    155.43 o 
 -10  -3   1    23609.24    23377.72    202.60 o 
  -9  -3   1     9449.56    10137.50     91.23 o 
  -8  -3   1      283.54      354.04     14.79 o 
  -7  -3   1     2058.42     2196.02     29.69 o 
  -6  -3   1    23270.29    22972.88    193.85 o 
  -5  -3   1    43764.96    43971.02    358.59 o 
  -4  -3   1     6690.71     6297.56     56.62 o 
  -3  -3   1     5686.81     5921.39     59.70 o 
  -2  -3   1      147.60      241.28     20.20 o 
  -1  -3   1    39638.09    40081.13    374.75 o 
   0  -3   1      121.33      212.20      6.62 o 
   1  -3   1     3352.06     3812.94     34.14 o 
   2  -3   1      253.12      290.18      8.36 o 
   3  -3   1     7489.78     7682.15    132.06 o 
   4  -3   1      921.43      547.94     25.63 o 
   5  -3   1     2549.10     2672.06     43.48 o 
   6  -3   1    10110.37    11142.62    136.46 o 
   7  -3   1    20465.40    19927.95    211.13 o 
   8  -3   1    16336.82    16016.59    189.03 o 
   9  -3   1     1373.20     1428.56     37.11 o 
  10  -3   1       93.83       86.07     19.23 o 
  11  -3   1       41.93       45.19     20.77 o 
  12  -3   1     4227.26     4190.78     63.99 o 
  13  -3   1     2858.38     3027.83     58.18 o 
  14  -3   1     1412.28     1350.91     41.78 o 
  15  -3   1      341.70      353.28     33.04 o 
  16  -3   1     1247.18     1219.52     55.47 o 
 -17  -2   1       36.79        5.10     47.83 o 
 -16  -2   1      175.61      120.16     38.50 o 
 -15  -2   1       12.80      -14.33     25.42 o 
 -14  -2   1      104.75       55.87     25.71 o 
 -13  -2   1       31.76       35.12     18.85 o 
 -12  -2   1      128.32      139.63     19.49 o 
 -11  -2   1     4628.11     4490.32     64.14 o 
 -10  -2   1     7320.19     7518.26     77.08 o 
  -9  -2   1     3173.43     3159.83     36.98 o 
  -8  -2   1     3768.82     4001.04     38.38 o 
  -7  -2   1      160.19       90.33      7.99 o 
  -6  -2   1     5275.60     4981.15     50.19 o 
  -5  -2   1     5453.36     4951.76     52.10 o 
  -4  -2   1    15271.67    15358.95    125.37 o 
  -3  -2   1    15200.67    15633.42    205.10 o 
  -2  -2   1      991.40     1235.28     35.75 o 
  -1  -2   1       27.30       66.96      4.17 o 
   0  -2   1     1241.74     1097.15     11.05 o 
   1  -2   1    10684.55    10114.74     87.16 o 
   2  -2   1      893.34      815.44     16.86 o 
   3  -2   1     1281.48     1084.32     24.31 o 
   4  -2   1     3661.77     3697.41     81.01 o 
   5  -2   1        9.47      118.65     12.74 o 
   6  -2   1        4.17        0.76      7.64 o 
   7  -2   1      913.98      716.89     22.18 o 
   8  -2   1     1299.58     1411.02     32.07 o 
   9  -2   1     2541.11     2603.48     49.41 o 
  10  -2   1    14812.72    14890.66    182.33 o 
  11  -2   1     3165.43     3321.31     58.54 o 
  12  -2   1      300.35      291.87     23.87 o 
  13  -2   1     1935.55     2083.64     49.49 o 
  14  -2   1        9.26       23.66     21.79 o 
  15  -2   1     1464.99     1476.29     50.84 o 
  16  -2   1     1052.83      983.90     50.31 o 
 -17  -1   1     5866.83     6282.04    146.01 o 
 -16  -1   1      572.13      548.06     42.94 o 
 -15  -1   1       40.79      -29.98     27.39 o 
 -14  -1   1      109.42       78.66     26.98 o 
 -13  -1   1     1822.33     1645.19     45.32 o 
 -12  -1   1     2449.85     2641.68     53.62 o 
 -11  -1   1      320.22      343.41     21.00 o 
 -10  -1   1     3988.89     3665.03     47.13 o 
  -9  -1   1      369.41      444.00     19.77 o 
  -8  -1   1     4182.80     4334.11     45.24 o 
  -7  -1   1       16.52       68.69      6.13 o 
  -6  -1   1    50728.09    52157.32    384.77 o 
  -5  -1   1    94966.67    95322.72    731.64 o 
  -4  -1   1    62002.95    66545.58    559.30 o 
  -3  -1   1    33780.39    36133.46    298.83 o 
  -2  -1   1     1878.54     2117.17     23.62 o 
  -1  -1   1     6275.63     5797.52     90.46 o 
   0  -1   1   156972.27   146695.47   1942.10 o 
   1  -1   1    86213.63    87219.98    776.35 o 
   2  -1   1     1278.40     1874.90     24.73 o 
   3  -1   1    14669.05    16310.03    167.82 o 
   4  -1   1     3483.39     3120.70     35.94 o 
   5  -1   1     4117.12     4040.47     42.06 o 
   6  -1   1     2920.42     2611.31     32.89 o 
   7  -1   1        0.75        1.50      6.79 o 
   8  -1   1     9364.42     9200.94     90.85 o 
   9  -1   1     6143.00     6610.48     86.30 o 
  10  -1   1      578.30      634.88     25.19 o 
  11  -1   1      577.31      624.60     26.50 o 
  12  -1   1     5161.21     4967.27     77.52 o 
  13  -1   1    11046.30    11591.73    134.74 o 
  14  -1   1      528.72      471.77     29.16 o 
  15  -1   1      430.88      330.74     28.73 o 
  16  -1   1      255.00      247.69     40.62 o 
 -16   0   1     2056.79     2078.89     69.88 o 
 -15   0   1     1847.05     1860.52     72.11 o 
 -14   0   1     1232.51     1344.72     52.41 o 
 -13   0   1       64.85        0.30     19.91 o 
 -12   0   1      450.36      381.51     26.10 o 
 -11   0   1      450.07      518.21     23.27 o 
 -10   0   1     1993.17     1991.27     35.73 o 
  -9   0   1      491.46      359.17     14.67 o 
  -8   0   1      419.42      350.70     13.39 o 
  -7   0   1     7154.17     7397.43     71.70 o 
  -6   0   1     3686.43     4044.83     50.05 o 
  -5   0   1     2383.71     2217.83     40.23 o 
  -4   0   1    10737.68    10242.74    102.72 o 
  -3   0   1      377.76      513.06     12.61 o 
  -2   0   1     5388.32     4765.01     63.86 o 
  -1   0   1      221.98      314.72      9.14 o 
   0   0   1      306.49       -1.15      0.58 o 
   1   0   1       38.44       37.50      3.06 o 
   2   0   1     1375.67     1660.24     22.91 o 
   3   0   1     5038.56     4770.77     46.28 o 
   4   0   1     6203.24     5614.64     49.04 o 
   5   0   1    10209.80    12176.13     95.03 o 
   6   0   1      293.36      392.72     11.09 o 
   7   0   1      931.16     1292.00     18.69 o 
   8   0   1      990.03      885.36     19.43 o 
   9   0   1      676.19      633.89     18.40 o 
  10   0   1     1106.32     1060.06     25.28 o 
  11   0   1      147.18      155.59     18.16 o 
  12   0   1     1496.11     1373.12     39.23 o 
  13   0   1      297.55      201.71     30.69 o 
  14   0   1     1302.34     1381.31     39.65 o 
  15   0   1     2528.58     2600.95     88.91 o 
  16   0   1     2870.26     3181.32     82.50 o 
  17   0   1      286.55      193.10     64.69 o 
 -16   1   1     1263.88     1347.01     59.30 o 
 -15   1   1      374.43      338.40     50.12 o 
 -14   1   1       30.87       31.25     23.27 o 
 -13   1   1     5834.65     5973.93     92.10 o 
 -12   1   1    15850.74    16084.22    174.70 o 
 -11   1   1     8840.91     9174.49    108.77 o 
 -10   1   1     1749.30     1818.57     34.40 o 
  -9   1   1      612.20      602.87     17.79 o 
  -8   1   1     1943.16     1633.89     26.20 o 
  -7   1   1     7706.64     8559.22     84.46 o 
  -6   1   1    13050.66    13925.87    137.09 o 
  -5   1   1      279.07      261.49      9.68 o 
  -4   1   1     8296.76     8346.76     83.33 o 
  -3   1   1       17.95       -9.27      4.64 o 
  -2   1   1        6.06       15.42      6.66 o 
  -1   1   1    58681.95    57027.79    816.66 o 
   1   1   1    31238.96    32478.68    495.37 o 
   2   1   1    11473.02    12324.79    142.47 o 
   3   1   1      538.10      535.11     14.90 o 
   4   1   1     4161.00     4149.13     43.13 o 
   5   1   1    38104.55    40093.20    313.67 o 
   6   1   1    59595.79    56594.85    440.64 o 
   7   1   1    19429.39    19630.81    152.83 o 
   8   1   1      943.51      893.36     18.55 o 
   9   1   1       25.10       26.52      8.45 o 
  10   1   1     6017.60     6096.49     61.88 o 
  11   1   1     4505.29     4515.84     63.68 o 
  12   1   1        6.78       -8.06     16.23 o 
  13   1   1      979.01     1064.34     36.87 o 
  14   1   1     2050.32     2250.12     52.08 o 
  15   1   1      268.46      242.01     31.00 o 
  16   1   1       77.90       50.32     41.53 o 
  17   1   1      449.67      379.89     72.17 o 
 -16   2   1      155.16      189.01     59.22 o 
 -15   2   1     1400.84     1386.45     67.99 o 
 -14   2   1     1581.00     1445.42     57.72 o 
 -13   2   1       21.43        7.22     25.30 o 
 -12   2   1     1370.58     1361.55     47.15 o 
 -11   2   1     2022.86     1991.89     47.28 o 
 -10   2   1     7068.65     7295.04     83.15 o 
  -9   2   1    12731.65    12311.23    129.58 o 
  -8   2   1      498.40      532.53     17.50 o 
  -7   2   1    14341.52    14243.15    142.23 o 
  -6   2   1     2659.46     3122.66     39.76 o 
  -5   2   1     2623.57     3033.62     40.28 o 
  -4   2   1     5414.54     4897.61     62.93 o 
  -3   2   1     1291.49     1442.26     23.37 o 
  -2   2   1    16086.23    15231.75    170.24 o 
  -1   2   1    24907.58    26081.46    359.30 o 
   0   2   1     7303.76     6313.75     83.42 o 
   1   2   1      219.94      112.30      6.44 o 
   2   2   1     3283.35     3138.40     33.90 o 
   3   2   1      452.68      435.86     13.44 o 
   4   2   1      260.23      536.13     13.24 o 
   5   2   1      597.46      796.82     22.03 o 
   6   2   1       32.76       17.82      5.89 o 
   7   2   1     1866.47     1784.45     24.40 o 
   8   2   1      317.76      354.59     12.24 o 
   9   2   1      136.45       94.24      9.53 o 
  10   2   1    13923.29    13647.04    135.27 o 
  11   2   1     3779.51     3754.57     48.18 o 
  12   2   1      555.46      519.36     24.08 o 
  13   2   1     1156.19     1125.32     36.07 o 
  14   2   1      899.99      806.59     33.96 o 
  15   2   1      101.43       37.81     37.55 o 
  16   2   1      188.50      215.14     60.29 o 
  17   2   1      391.65      188.34     64.10 o 
 -16   3   1      323.59      479.79     64.83 o 
 -15   3   1      748.28      696.78    107.61 o 
 -14   3   1        3.17      -29.38     28.69 o 
 -13   3   1     1900.71     2010.76     63.23 o 
 -12   3   1     2852.66     2804.48     64.29 o 
 -11   3   1     4685.97     4744.04     90.80 o 
 -10   3   1       56.74        6.78     17.41 o 
  -9   3   1       61.64       57.60     14.93 o 
  -8   3   1     2487.35     2247.52     40.93 o 
  -7   3   1    26325.31    26677.90    274.70 o 
  -6   3   1    39937.62    41221.63    411.54 o 
  -5   3   1    19092.26    18022.55    186.33 o 
  -4   3   1      101.68       85.73     10.68 o 
  -3   3   1    17706.89    16476.05    209.27 o 
  -2   3   1    24828.58    25469.01    254.43 o 
  -1   3   1    28286.41    30709.36    329.99 o 
   0   3   1       18.48       22.04      5.42 o 
   1   3   1       10.45       57.91      5.19 o 
   2   3   1    10936.53    10717.81    115.02 o 
   3   3   1    67080.51    71176.65   1042.85 o 
   4   3   1    12138.95    11800.57    110.20 o 
   5   3   1    14523.67    16507.68    128.79 o 
   6   3   1    29697.38    27302.39    216.60 o 
   7   3   1     1487.91     1353.88     21.03 o 
   8   3   1       11.30       16.43      7.11 o 
   9   3   1     3948.60     3969.76     42.69 o 
  10   3   1     9333.49     9033.02     97.15 o 
  11   3   1    25085.91    25787.35    241.27 o 
  12   3   1    10008.75     9910.84    111.58 o 
  13   3   1       58.18       64.02     15.91 o 
  14   3   1      184.22      121.18     23.39 o 
  15   3   1     1067.28     1041.29     71.17 o 
  16   3   1     3709.69     3683.81    156.50 o 
  17   3   1     1022.13      948.20     92.94 o 
 -15   4   1        3.20       -0.29     44.47 o 
 -14   4   1     1229.60     1105.94     50.18 o 
 -13   4   1       89.69       20.73     26.60 o 
 -12   4   1     1005.06     1028.94     60.23 o 
 -11   4   1      283.11      184.63     27.12 o 
 -10   4   1     1731.60     1711.38     62.01 o 
  -9   4   1     2104.77     2198.38     43.14 o 
  -8   4   1       56.57       -2.88     11.39 o 
  -7   4   1     5677.25     5301.09     69.77 o 
  -6   4   1      899.60      932.34     22.72 o 
  -5   4   1    23461.03    22897.03    257.45 o 
  -4   4   1    28072.21    29111.02    291.04 o 
  -3   4   1       16.21       -8.77      8.85 o 
  -2   4   1    29476.11    28251.38    306.26 o 
  -1   4   1    16245.68    15691.26    158.84 o 
   0   4   1     9644.88     8852.28    104.38 o 
   1   4   1     3660.63     4179.89     54.73 o 
   2   4   1    30276.64    32659.35    406.93 o 
   3   4   1     3589.12     4121.50     39.74 o 
   4   4   1   107304.96   110248.22    858.88 o 
   5   4   1     3910.20     4174.39     41.37 o 
   6   4   1     2437.05     2972.93     32.99 o 
   7   4   1     1637.93     1335.14     23.64 o 
   8   4   1     4638.85     4673.99     49.09 o 
   9   4   1      372.50      350.77     13.85 o 
  10   4   1     2930.38     2749.07     39.40 o 
  11   4   1     1617.79     1501.21     39.53 o 
  12   4   1       43.98       12.67     13.94 o 
  13   4   1      141.69      130.62     15.99 o 
  14   4   1      253.67      197.82     22.73 o 
  15   4   1     2029.21     1844.98     81.94 o 
  16   4   1     6496.81     6676.72    227.41 o 
  17   4   1     1561.21     1436.76    109.57 o 
 -15   5   1      523.51      489.26     61.28 o 
 -14   5   1      156.31       90.18     36.35 o 
 -13   5   1      725.62      699.35     88.53 o 
 -12   5   1     2631.66     2628.48    104.88 o 
 -11   5   1     1951.67     1860.85     54.13 o 
 -10   5   1      521.85      581.96     31.32 o 
  -9   5   1      787.95      694.40     30.84 o 
  -8   5   1        9.41       -3.45     14.47 o 
  -7   5   1     5155.69     4959.95    121.80 o 
  -6   5   1       81.14      127.87     11.15 o 
  -5   5   1      566.49      496.88     18.53 o 
  -4   5   1     1716.62     1736.63     31.46 o 
  -3   5   1     5616.51     5259.69     67.40 o 
  -2   5   1    15869.93    14555.73    183.30 o 
  -1   5   1    30868.17    32691.41    331.60 o 
   0   5   1    69983.16    77135.98    916.66 o 
   1   5   1    63327.19    60562.03    623.00 o 
   2   5   1    27196.61    27154.57    262.25 o 
   3   5   1    31600.39    32767.45    316.81 o 
   4   5   1       27.53       11.88      4.33 o 
   5   5   1     9384.72     9178.95     79.50 o 
   6   5   1    11053.47    10928.98     94.04 o 
   7   5   1     2613.86     2827.44     33.56 o 
   8   5   1      602.50      530.72     15.23 o 
   9   5   1     2192.30     2306.27     32.21 o 
  10   5   1     1573.77     1298.15     26.77 o 
  11   5   1     4838.68     4920.25     63.50 o 
  12   5   1     1177.63     1076.83     32.14 o 
  13   5   1      214.15      192.30     17.54 o 
  14   5   1      356.59      287.79     26.72 o 
  15   5   1     5631.95     5885.32    136.13 o 
  16   5   1     6049.39     5864.11    207.74 o 
  17   5   1     1735.94     1660.89    114.96 o 
 -14   6   1      366.38      311.55     43.24 o 
 -13   6   1       14.59      -19.07     26.52 o 
 -12   6   1     1958.93     1915.84     59.51 o 
 -11   6   1     6537.97     6489.19    112.42 o 
 -10   6   1       92.06       85.72     21.78 o 
  -9   6   1     1259.35     1278.19     41.48 o 
  -8   6   1       23.58       21.58     16.05 o 
  -7   6   1     2589.58     2361.20     50.18 o 
  -6   6   1      963.46      796.44     28.01 o 
  -5   6   1     3241.64     2899.98     51.41 o 
  -4   6   1     1274.96     1325.31     30.12 o 
  -3   6   1     2467.80     2279.27     39.56 o 
  -2   6   1      611.38      536.51     15.96 o 
  -1   6   1       77.60       27.65      7.14 o 
   0   6   1      404.10      353.02     15.73 o 
   1   6   1     6951.08     6207.95     95.45 o 
   2   6   1       61.58      122.49      7.16 o 
   3   6   1    15399.54    14885.98    160.78 o 
   4   6   1    24274.44    26635.11    280.08 o 
   5   6   1      130.01      243.72     10.49 o 
   6   6   1     1964.80     2013.11     26.50 o 
   7   6   1    12941.02    12906.55    105.50 o 
   8   6   1     4897.66     4837.30     46.18 o 
   9   6   1    12081.08    11988.42     97.42 o 
  10   6   1    10752.48    10282.27     96.46 o 
  11   6   1     1488.79     1401.20     32.97 o 
  12   6   1     3363.47     3378.53     69.58 o 
  13   6   1       27.73       24.50     14.59 o 
  14   6   1      913.07      898.25     34.17 o 
  15   6   1        0.00      -18.65     23.16 o 
  16   6   1     1493.51     1435.08     69.70 o 
  17   6   1      299.51      281.33     66.98 o 
 -14   7   1       17.02      -17.57     34.99 o 
 -13   7   1     1426.31     1332.32     62.56 o 
 -12   7   1     4737.97     4876.79    111.69 o 
 -11   7   1     5941.26     6673.96    125.48 o 
 -10   7   1     1574.94     1632.09     54.69 o 
  -9   7   1       12.88        7.20     17.85 o 
  -8   7   1      773.72      747.57     31.73 o 
  -7   7   1     7655.46     7751.37    115.26 o 
  -6   7   1    24224.76    23382.78    291.99 o 
  -5   7   1     4998.53     4588.56     72.67 o 
  -4   7   1        8.63       24.59      8.91 o 
  -3   7   1     1199.13     1280.72     24.76 o 
  -2   7   1      922.61      799.85     29.20 o 
  -1   7   1      161.55      120.05     10.15 o 
   0   7   1      403.87      377.66     12.63 o 
   1   7   1     2821.50     2549.18     40.66 o 
   2   7   1    10139.36     9614.12    100.08 o 
   3   7   1     4004.70     4755.90     54.99 o 
   4   7   1    11092.82    11403.24    117.77 o 
   5   7   1    28727.50    28040.35    252.39 o 
   6   7   1     9991.26     9507.69     79.97 o 
   7   7   1     7782.12     8099.92     67.74 o 
   8   7   1     7298.44     7279.90     67.19 o 
   9   7   1     5944.23     5767.13     60.49 o 
  10   7   1     4805.39     4941.82     55.66 o 
  11   7   1     6094.38     5897.46     78.02 o 
  12   7   1     7040.87     6797.73     93.71 o 
  13   7   1      370.82      393.42     25.48 o 
  14   7   1      667.64      700.35     28.72 o 
  15   7   1      492.24      523.93     32.40 o 
  16   7   1       12.09       10.62     33.49 o 
  17   7   1      355.43      258.30     63.82 o 
 -13   8   1       42.13        9.37     33.38 o 
 -12   8   1     1780.03     1951.05     66.09 o 
 -11   8   1     2695.23     2547.67     66.30 o 
 -10   8   1       23.33       26.36     22.94 o 
  -9   8   1     1475.56     1398.06     45.43 o 
  -8   8   1     2223.37     2128.54     83.62 o 
  -7   8   1      386.19      383.96     23.46 o 
  -6   8   1     5321.29     5361.02     79.93 o 
  -5   8   1     5574.48     5325.45     77.06 o 
  -4   8   1      189.12      187.46     14.66 o 
  -3   8   1     3264.74     3387.14     57.22 o 
  -2   8   1       15.81       13.63      8.19 o 
  -1   8   1        2.31       -2.25      8.59 o 
   0   8   1     2116.45     2199.80     38.29 o 
   1   8   1      636.83      558.52     18.15 o 
   2   8   1      674.39      678.59     25.36 o 
   3   8   1     2300.60     1992.31     30.20 o 
   4   8   1      186.46      191.44     11.38 o 
   5   8   1      120.21      207.64     15.12 o 
   6   8   1     2468.61     2560.35     37.40 o 
   7   8   1     9233.99     9360.33     85.27 o 
   8   8   1     5073.94     5132.40     54.26 o 
   9   8   1    14800.33    15109.62    132.36 o 
  10   8   1     2891.31     2725.53     41.26 o 
  11   8   1     1501.39     1353.38     32.52 o 
  12   8   1     1452.04     1508.03     38.24 o 
  13   8   1     1646.04     1632.01     43.71 o 
  14   8   1     5231.65     5160.35     78.40 o 
  15   8   1     3100.26     3018.87     65.43 o 
  16   8   1      331.47      317.10     42.64 o 
  17   8   1      435.76      445.90     47.34 o 
 -13   9   1     1097.70     1291.46     71.35 o 
 -12   9   1       25.87      -23.16     30.60 o 
 -11   9   1      484.83      440.78     34.74 o 
 -10   9   1        8.94      -36.56     21.21 o 
  -9   9   1     1367.89     1326.29     42.90 o 
  -8   9   1       29.99       30.20     18.83 o 
  -7   9   1    14688.51    14677.90    182.15 o 
  -6   9   1     8533.12     8478.98    114.48 o 
  -5   9   1     3228.27     2802.35     59.55 o 
  -4   9   1      237.47      255.57     17.31 o 
  -3   9   1      720.80      643.18     25.33 o 
  -2   9   1     9319.90     9108.93    128.32 o 
  -1   9   1    49216.65    50014.04    526.90 o 
   0   9   1    25414.82    26087.48    292.89 o 
   1   9   1       11.09       18.94      9.54 o 
   2   9   1     5350.31     5089.43     64.79 o 
   3   9   1     6150.54     6231.62     77.66 o 
   4   9   1    12707.02    12137.18    117.67 o 
   5   9   1     3967.35     4058.11     50.01 o 
   6   9   1       42.59       53.75     11.33 o 
   7   9   1     5372.22     5880.39     69.12 o 
   8   9   1     8268.34     8029.07     76.89 o 
   9   9   1      820.22      872.79     21.00 o 
  10   9   1     1765.75     1673.79     29.46 o 
  11   9   1     4418.34     4586.64     64.74 o 
  12   9   1    12355.21    11670.59    155.73 o 
  13   9   1     2960.97     2978.52     60.07 o 
  14   9   1      193.15      202.47     23.89 o 
  15   9   1     1196.84     1179.11     39.71 o 
  16   9   1     2776.58     2742.67     90.50 o 
  17   9   1     3077.48     3184.64    101.67 o 
 -12  10   1        9.34       16.13     32.51 o 
 -11  10   1      351.14      288.46     37.28 o 
 -10  10   1      852.49      892.28     40.17 o 
  -9  10   1      291.58      250.04     27.41 o 
  -8  10   1       42.09       61.63     21.03 o 
  -7  10   1      455.73      468.88     32.00 o 
  -6  10   1     1653.05     1556.66     45.92 o 
  -5  10   1       23.51       10.09     14.80 o 
  -4  10   1     2120.92     2043.42     43.36 o 
  -3  10   1     1966.65     1862.57     39.73 o 
  -2  10   1      594.54      659.28     34.70 o 
   0  10   1     2250.65     2067.23     41.23 o 
   1  10   1      202.73      217.31     12.39 o 
   2  10   1      788.12      753.67     22.26 o 
   3  10   1     5273.84     5031.26     86.25 o 
   4  10   1      390.50      347.50     16.04 o 
   5  10   1      866.70      854.42     22.31 o 
   6  10   1     1168.68     1233.84     27.19 o 
   7  10   1       78.86       72.09     12.38 o 
   8  10   1     1449.56     1425.35     31.71 o 
   9  10   1      839.60      960.00     25.58 o 
  10  10   1      747.83      690.49     20.52 o 
  11  10   1      893.26      860.24     26.25 o 
  12  10   1       35.43       21.67     15.99 o 
  13  10   1     2035.84     1980.27     47.82 o 
  14  10   1     4470.83     4565.48     91.57 o 
  15  10   1     2033.84     1995.75     99.24 o 
  16  10   1       94.47       91.29     42.48 o 
 -11  11   1        1.32        2.37     31.54 o 
 -10  11   1        5.86       24.98     30.24 o 
  -9  11   1     1197.31     1201.24     44.95 o 
  -8  11   1     2933.13     3004.18     74.03 o 
  -7  11   1     2068.89     2056.77     57.79 o 
  -6  11   1        0.10      -20.46     17.17 o 
  -5  11   1      221.47      203.75     21.09 o 
  -4  11   1       77.87       47.10     16.20 o 
  -3  11   1      656.46      714.37     30.86 o 
  -2  11   1     2492.30     2470.84     53.92 o 
  -1  11   1     9496.44     9215.37    245.81 o 
   0  11   1     3486.50     3599.60     69.30 o 
   1  11   1       48.99       35.35     12.85 o 
   2  11   1      159.18      148.12     15.25 o 
   3  11   1     2985.67     3509.03     56.81 o 
   4  11   1    27097.55    28307.90    299.29 o 
   5  11   1    28993.29    27970.88    273.14 o 
   6  11   1     4204.65     4484.47     62.16 o 
   7  11   1     1289.83     1302.33     37.52 o 
   8  11   1      190.21      260.85     18.33 o 
   9  11   1    10033.59     9853.20    116.02 o 
  10  11   1     2352.52     2219.24     84.59 o 
  11  11   1      504.29      488.04     24.91 o 
  12  11   1      562.70      470.03     30.11 o 
  13  11   1     2003.85     2014.30     61.55 o 
  14  11   1      397.20      378.43     52.05 o 
  15  11   1       34.17       -1.59     27.55 o 
  16  11   1      258.34      268.73     42.22 o 
 -10  12   1      610.22      665.44     44.64 o 
  -9  12   1       59.77       36.19     29.87 o 
  -8  12   1      296.21      257.36     29.35 o 
  -7  12   1       14.95        2.12     22.01 o 
  -6  12   1     2139.41     2116.72     52.08 o 
  -5  12   1     3529.84     3662.38     67.46 o 
  -4  12   1      140.39      121.80     22.21 o 
  -3  12   1     1136.69     1084.53     39.15 o 
  -2  12   1     2164.64     2188.81     53.01 o 
  -1  12   1      183.12      170.40     18.48 o 
   0  12   1     1678.55     1613.69     39.79 o 
   1  12   1      368.36      428.05     30.27 o 
   2  12   1        3.67       -6.61     13.13 o 
   3  12   1       82.10       74.25     17.30 o 
   4  12   1      462.86      486.18     37.43 o 
   5  12   1      529.93      564.19     24.65 o 
   6  12   1      572.22      468.39     21.42 o 
   7  12   1       14.59        7.81     12.80 o 
   8  12   1      771.80      621.93     25.48 o 
   9  12   1     4933.50     5531.85     85.23 o 
  10  12   1     1172.50     1080.91     37.46 o 
  11  12   1       30.18       17.36     19.73 o 
  12  12   1       15.83      -10.05     26.00 o 
  13  12   1       48.48       29.11     50.43 o 
  14  12   1      733.10      792.73     64.42 o 
  15  12   1      229.93      192.06     59.77 o 
  16  12   1     1159.86      967.19     91.40 o 
  -9  13   1     2757.03     2864.14     78.51 o 
  -8  13   1     4382.63     4746.94    129.03 o 
  -7  13   1     5065.03     5280.10     91.40 o 
  -6  13   1      128.26      147.61     25.32 o 
  -5  13   1      286.37      285.07     32.12 o 
  -4  13   1     2903.39     2823.68     66.59 o 
  -3  13   1     5931.09     5670.98     99.93 o 
  -2  13   1     4809.99     4706.67    116.20 o 
  -1  13   1      116.18      120.51     24.90 o 
   0  13   1      174.27      274.95     21.77 o 
   1  13   1      394.08      457.46     25.65 o 
   2  13   1      761.18      857.32     34.97 o 
   3  13   1       11.44      -14.78     14.63 o 
   4  13   1     3134.17     3185.86     59.42 o 
   5  13   1     4812.98     4762.52     73.96 o 
   6  13   1       42.82       53.37     15.86 o 
   7  13   1      104.32      100.72     16.30 o 
   8  13   1     1408.15     1331.17     39.78 o 
   9  13   1     8635.48     8858.86    121.59 o 
  10  13   1     9625.16     9382.11    139.91 o 
  11  13   1     7334.53     7749.83    125.51 o 
  12  13   1     1569.13     1504.14     77.74 o 
  13  13   1      137.54      135.00     42.31 o 
  14  13   1     1724.16     1739.35    112.31 o 
  15  13   1     6029.93     5965.55    217.14 o 
  -8  14   1       55.23       52.77     30.55 o 
  -7  14   1       70.59       45.71     29.14 o 
  -6  14   1     1326.48     1298.85     52.45 o 
  -5  14   1     1831.42     1746.05     97.16 o 
  -4  14   1      170.04      123.55     27.10 o 
  -3  14   1     3349.03     3128.30     71.93 o 
  -2  14   1       70.39      129.65     24.49 o 
  -1  14   1     1404.25     1579.69     49.64 o 
   0  14   1     1774.88     1538.71     43.79 o 
   1  14   1      588.88      631.11     30.52 o 
   2  14   1      223.31      198.32     23.02 o 
   3  14   1     5867.06     5756.29     87.81 o 
   4  14   1      268.36      277.64     23.47 o 
   5  14   1     3545.11     3967.49     76.90 o 
   6  14   1     4523.89     4333.45     72.90 o 
   7  14   1       18.28       -9.33     16.88 o 
   8  14   1       18.43       12.28     17.87 o 
   9  14   1      219.27      243.17     24.89 o 
  10  14   1      132.19      125.71     25.24 o 
  11  14   1      934.66      796.92     42.79 o 
  12  14   1       22.66       40.06     37.20 o 
  13  14   1       19.17      -83.41     41.70 o 
  14  14   1     2558.13     2301.43    129.57 o 
  15  14   1     1859.84     1887.65    124.18 o 
  -7  15   1        1.44      -51.38     32.44 o 
  -6  15   1      125.35      143.30     42.81 o 
  -5  15   1       14.81       12.39     27.03 o 
  -4  15   1      923.47      981.85     45.83 o 
  -3  15   1     2329.74     2259.20     64.33 o 
  -2  15   1     4185.15     4105.62     85.49 o 
  -1  15   1     2907.82     2635.12     65.86 o 
   0  15   1      455.31      432.50     32.53 o 
   1  15   1      941.35      768.51     35.13 o 
   2  15   1     4168.41     4561.22     82.56 o 
   3  15   1     1591.57     1940.69     52.59 o 
   4  15   1     4135.63     4061.72     73.55 o 
   5  15   1     2688.07     2682.15     59.31 o 
   6  15   1     1424.07     1467.48     50.11 o 
   7  15   1      299.57      241.91     24.34 o 
   8  15   1       23.20       28.26     20.94 o 
   9  15   1       15.79       59.10     24.13 o 
  10  15   1      561.11      469.84     36.32 o 
  11  15   1      191.74      218.52     30.93 o 
  12  15   1       91.69       84.61     40.31 o 
  13  15   1     2340.57     2236.60    126.82 o 
  14  15   1     2927.28     2544.61    137.14 o 
  -6  16   1       71.42       97.12     38.14 o 
  -5  16   1       91.38       44.66     29.15 o 
  -4  16   1       90.13       59.30     31.30 o 
  -3  16   1      197.09      148.09     30.45 o 
  -2  16   1      685.39      643.07     40.55 o 
  -1  16   1      281.75      274.48     31.17 o 
   0  16   1     3463.00     3299.77     76.58 o 
   1  16   1      400.05      340.78     58.39 o 
   2  16   1     4582.42     4155.83     80.93 o 
   3  16   1     4578.21     4887.89     92.14 o 
   4  16   1        7.72      -10.73     21.67 o 
   5  16   1     1874.05     1765.52     58.81 o 
   6  16   1     1231.31     1263.51     47.89 o 
   7  16   1     1032.56     1242.75     52.52 o 
   8  16   1     6448.04     6737.49    111.68 o 
   9  16   1      919.39     1034.29     50.94 o 
  10  16   1     1618.15     1851.02     63.19 o 
  11  16   1     2452.14     2386.79     81.05 o 
  12  16   1        2.98       -4.44     38.44 o 
  13  16   1      209.46      137.86     63.90 o 
  -5  17   1        4.17        5.27     37.66 o 
  -4  17   1        4.68      -28.39     34.83 o 
  -3  17   1       31.53       11.71     28.33 o 
  -2  17   1      975.62      945.03     56.92 o 
  -1  17   1      666.68      573.92     39.98 o 
   0  17   1       12.74       53.34     26.97 o 
   1  17   1     1164.32     1042.90     48.09 o 
   2  17   1     1194.48     1161.81     53.29 o 
   3  17   1     1161.29     1325.96     49.01 o 
   4  17   1     2302.36     2129.51     75.33 o 
   5  17   1     2326.91     2272.11    106.30 o 
   6  17   1      549.57      547.36     37.07 o 
   7  17   1      520.21      636.81     39.36 o 
   8  17   1     1875.10     1961.66     64.81 o 
   9  17   1     4154.92     4357.49    108.47 o 
  10  17   1     2404.76     2465.86     83.07 o 
  11  17   1     1348.07     1458.70     67.14 o 
  12  17   1       53.74       11.72     40.23 o 
  -3  18   1        4.37        5.64     46.21 o 
  -2  18   1      414.00      437.11     44.89 o 
  -1  18   1       20.65       33.11     30.46 o 
   0  18   1      113.66      107.81     32.48 o 
   1  18   1      228.27      224.54     34.70 o 
   2  18   1      106.82       84.91     29.12 o 
   3  18   1       54.98       35.04     29.35 o 
   4  18   1        6.73       -5.49     27.72 o 
   5  18   1      619.24      725.54     41.55 o 
   6  18   1       41.93       29.86     26.82 o 
   7  18   1     2431.18     2412.36     84.70 o 
   8  18   1     4552.84     4429.64    118.83 o 
   9  18   1      750.66      838.45     79.55 o 
  10  18   1      878.37      957.43    180.20 o 
  11  18   1      392.25      375.81     45.97 o 
   0  19   1       13.23      -26.15     35.34 o 
   1  19   1      237.03      175.21     40.43 o 
   2  19   1      554.65      654.31     71.91 o 
   3  19   1     1936.41     1923.99     79.89 o 
   4  19   1     1966.84     2033.59     70.43 o 
   5  19   1        0.51       -8.51     38.45 o 
   6  19   1     1078.74     1105.05     71.01 o 
   7  19   1     1101.57     1127.93     63.85 o 
   8  19   1        4.54       20.46     35.10 o 
   9  19   1        4.99       16.85     45.70 o 
  -7 -19   2     3737.84     4387.90    133.41 o 
  -6 -19   2      759.05      889.57     54.98 o 
  -5 -19   2      203.96      239.70     39.75 o 
  -4 -19   2      718.16      725.27     61.54 o 
  -3 -19   2       19.89       -3.59     36.22 o 
  -2 -19   2      130.28      132.43     42.81 o 
  -1 -19   2        4.38       13.16     40.27 o 
  -9 -18   2     2487.76     2772.00     81.97 o 
  -8 -18   2     1963.24     2363.91     68.46 o 
  -7 -18   2     1574.23     1449.84     94.48 o 
  -6 -18   2      380.54      375.89     41.50 o 
  -5 -18   2      421.83      397.70     37.66 o 
  -4 -18   2     1467.08     1414.69     54.89 o 
  -3 -18   2      462.52      403.71     41.97 o 
  -2 -18   2      647.57      636.88     45.21 o 
  -1 -18   2       61.84       46.76     31.44 o 
   0 -18   2       85.54       87.36     34.35 o 
   1 -18   2       12.08       28.73     37.94 o 
   2 -18   2      632.38      529.89     50.84 o 
 -11 -17   2      415.53      567.87     84.26 o 
 -10 -17   2      407.83      428.79     48.39 o 
  -9 -17   2      245.84      198.21     35.95 o 
  -8 -17   2     2331.80     2318.10     76.42 o 
  -7 -17   2     3288.48     3319.63     70.78 o 
  -6 -17   2     1638.04     1742.32     51.64 o 
  -5 -17   2       71.30       61.48     23.44 o 
  -4 -17   2     1320.42     1649.48     57.25 o 
  -3 -17   2       70.44       72.17     27.93 o 
  -2 -17   2     2262.08     2254.27     70.56 o 
  -1 -17   2     3254.13     3270.43     83.76 o 
   0 -17   2        3.92       -9.17     28.31 o 
   1 -17   2     1574.68     1487.88     59.57 o 
   2 -17   2      360.45      285.32     37.75 o 
   3 -17   2       91.80       79.41     32.49 o 
   4 -17   2      899.28     1024.36     60.74 o 
 -12 -16   2        2.59     -108.20     54.10 o 
 -11 -16   2      619.57      455.89     75.80 o 
 -10 -16   2      323.74      278.13     59.63 o 
  -9 -16   2       10.04       -2.50     21.76 o 
  -8 -16   2      386.23      484.25     29.14 o 
  -7 -16   2        0.71       26.16     18.94 o 
  -6 -16   2     1024.21     1185.09     38.59 o 
  -5 -16   2     2846.50     3158.25     65.39 o 
  -4 -16   2     2940.60     2978.22     62.89 o 
  -3 -16   2     2150.47     1992.28     58.41 o 
  -2 -16   2     2721.85     2845.60     68.75 o 
  -1 -16   2     3519.33     3470.65     84.10 o 
   0 -16   2     1578.39     1467.15     55.72 o 
   1 -16   2      149.44      184.58     32.04 o 
   2 -16   2     2298.42     2351.77     69.13 o 
   3 -16   2     2071.54     2094.44     78.00 o 
   4 -16   2     1669.94     1707.15     64.25 o 
   5 -16   2       47.32       63.65     37.51 o 
   6 -16   2       15.12       -1.68     38.52 o 
 -13 -15   2     1434.05     1350.46    108.80 o 
 -12 -15   2       30.82       70.31     56.23 o 
 -11 -15   2      152.18      152.22     45.23 o 
 -10 -15   2      375.97      368.09     37.34 o 
  -9 -15   2      339.64      359.78     36.47 o 
  -8 -15   2      452.46      432.09     26.97 o 
  -7 -15   2      236.62      188.38     21.83 o 
  -6 -15   2      516.12      591.27     28.14 o 
  -5 -15   2      723.32      701.12     32.22 o 
  -4 -15   2      935.90      958.31     36.40 o 
  -3 -15   2      404.14      363.40     33.42 o 
  -2 -15   2     6915.52     7035.27    112.62 o 
  -1 -15   2     2324.85     2271.82     59.40 o 
   0 -15   2      387.58      363.05     34.12 o 
   1 -15   2     2085.73     2019.00     69.75 o 
   2 -15   2      649.93      713.50     48.16 o 
   3 -15   2     1066.86      945.03     49.11 o 
   4 -15   2     2697.24     2683.48     73.57 o 
   5 -15   2      490.42      400.56     39.20 o 
   6 -15   2     1126.99     1099.31     71.41 o 
   7 -15   2     1177.36     1178.67     63.68 o 
 -14 -14   2     6701.80     6463.77    229.19 o 
 -13 -14   2      806.78      726.12     83.01 o 
 -12 -14   2      226.28      221.87     61.04 o 
 -11 -14   2       79.27       84.36     34.72 o 
 -10 -14   2     3596.72     3742.25     77.35 o 
  -9 -14   2    11853.42    12442.91    156.31 o 
  -8 -14   2     6287.44     6420.82     95.42 o 
  -7 -14   2     1152.23     1246.31     37.82 o 
  -6 -14   2     1878.05     1659.44     39.22 o 
  -5 -14   2      173.06      102.15     17.09 o 
  -4 -14   2     3119.92     2995.63     62.52 o 
  -3 -14   2     1946.80     1857.42     43.23 o 
  -2 -14   2      644.37      644.90     27.59 o 
  -1 -14   2     1815.15     1917.54     82.31 o 
   0 -14   2     2089.07     2021.12     58.49 o 
   1 -14   2      330.23      281.93     29.75 o 
   2 -14   2     4464.83     4239.84     87.85 o 
   3 -14   2     7434.83     7615.70    130.35 o 
   4 -14   2     2981.73     3058.25     77.92 o 
   5 -14   2      818.16      744.77     43.91 o 
   6 -14   2      725.94      751.40     45.29 o 
   7 -14   2      900.92      922.89     50.05 o 
   8 -14   2     3696.74     3768.61    105.14 o 
 -15 -13   2     1398.73     1373.11     66.56 o 
 -14 -13   2     1393.36     1472.55     65.86 o 
 -13 -13   2      419.82      386.47     35.21 o 
 -12 -13   2       33.25       13.44     22.10 o 
 -11 -13   2      302.79      266.99     30.52 o 
 -10 -13   2     1770.57     1722.47     56.80 o 
  -9 -13   2     2222.14     2274.70     55.43 o 
  -8 -13   2     5767.55     5722.62     82.24 o 
  -7 -13   2      284.69      324.78     22.75 o 
  -6 -13   2       70.17       55.50     15.02 o 
  -5 -13   2      286.52      318.64     22.70 o 
  -4 -13   2      810.83      769.00     28.73 o 
  -3 -13   2        5.47       13.29     14.57 o 
  -2 -13   2       47.82       20.97     15.01 o 
  -1 -13   2      116.94       69.00     15.69 o 
   0 -13   2        4.40      -12.28     16.36 o 
   1 -13   2       88.94       74.29     22.33 o 
   2 -13   2       65.25       55.39     23.11 o 
   3 -13   2     1289.18     1311.71     48.37 o 
   4 -13   2     1336.38     1226.33     48.72 o 
   5 -13   2      625.92      565.71     37.73 o 
   6 -13   2     3115.71     3140.37     69.17 o 
   7 -13   2      790.99      750.45     39.23 o 
   8 -13   2      134.63      139.73     34.15 o 
   9 -13   2      616.07      669.18     52.70 o 
 -15 -12   2      458.60      428.03     46.42 o 
 -14 -12   2      425.12      449.37     45.18 o 
 -13 -12   2      273.45      266.84     44.99 o 
 -12 -12   2       20.52        9.30     18.32 o 
 -11 -12   2      170.01      146.62     21.56 o 
 -10 -12   2     4676.46     4732.69     70.04 o 
  -9 -12   2     9343.26     9249.34    103.51 o 
  -8 -12   2    12953.83    12490.18    161.91 o 
  -7 -12   2      105.47       79.58     16.09 o 
  -6 -12   2      644.94      468.66     22.88 o 
  -5 -12   2     1272.97     1494.46     33.80 o 
  -4 -12   2    16423.52    15589.39    156.28 o 
  -3 -12   2    26145.11    26010.54    243.45 o 
  -2 -12   2     1872.22     1913.50     39.47 o 
  -1 -12   2      921.99      819.44     26.48 o 
   0 -12   2       16.50       14.43     12.68 o 
   1 -12   2     1782.17     1853.90     45.83 o 
   2 -12   2     9132.84     9021.85    139.32 o 
   3 -12   2      282.26      316.23     35.27 o 
   4 -12   2      818.77      780.46     40.28 o 
   5 -12   2     1937.58     1820.68     49.74 o 
   6 -12   2       67.63       56.75     22.81 o 
   7 -12   2      178.84      172.68     27.05 o 
   8 -12   2     2698.20     2793.14     66.51 o 
   9 -12   2     2441.24     2570.42     74.33 o 
  10 -12   2      821.92      805.27     73.53 o 
 -16 -11   2       13.14      -35.91     36.95 o 
 -15 -11   2      397.91      384.64     46.00 o 
 -14 -11   2     1468.93     1559.84     50.49 o 
 -13 -11   2     1342.40     1348.15     38.38 o 
 -12 -11   2      710.97      686.50     28.12 o 
 -11 -11   2       13.54       11.18     14.76 o 
 -10 -11   2      651.48      602.86     27.13 o 
  -9 -11   2      564.76      566.51     25.93 o 
  -8 -11   2     1067.27     1161.75     25.93 o 
  -7 -11   2      154.10      155.82     14.14 o 
  -6 -11   2      827.39      892.17     28.25 o 
  -5 -11   2      433.43      380.80     20.28 o 
  -4 -11   2      239.22      256.41     16.77 o 
  -3 -11   2     4452.28     4407.48     57.68 o 
  -2 -11   2     1645.15     1420.15     29.99 o 
  -1 -11   2      347.12      340.72     18.07 o 
   0 -11   2     2228.50     2139.76     41.13 o 
   1 -11   2     1766.90     1864.92     38.32 o 
   2 -11   2     1961.66     2139.52     50.72 o 
   3 -11   2      584.92      532.90     32.15 o 
   4 -11   2       74.27       81.54     18.80 o 
   5 -11   2      408.25      404.25     44.43 o 
   6 -11   2      947.37      897.91     35.85 o 
   7 -11   2      141.42      189.11     25.34 o 
   8 -11   2      169.40      153.19     27.96 o 
   9 -11   2        4.05       -3.39     24.90 o 
  10 -11   2       86.74       84.60     33.35 o 
  11 -11   2      961.44      927.96     52.77 o 
 -16 -10   2     5248.30     5267.30    132.85 o 
 -15 -10   2     3651.84     3670.44     98.16 o 
 -14 -10   2      830.93      822.37     32.45 o 
 -13 -10   2       51.72       36.00     18.01 o 
 -12 -10   2      476.67      414.74     23.15 o 
 -11 -10   2     5573.67     5614.97     90.08 o 
 -10 -10   2     4731.81     4610.46     72.27 o 
  -9 -10   2      284.99      275.82     17.72 o 
  -8 -10   2     2065.56     2169.35     38.49 o 
  -7 -10   2      995.32     1109.30     27.30 o 
  -6 -10   2      350.79      287.01     20.73 o 
  -5 -10   2     2044.98     2043.30     38.62 o 
  -4 -10   2     4244.91     3868.11     55.15 o 
  -3 -10   2    11551.20    12173.91    122.13 o 
  -2 -10   2      864.41      942.90     23.36 o 
  -1 -10   2     1147.87     1137.88     24.90 o 
   0 -10   2     1002.29     1020.21     23.64 o 
   1 -10   2    41053.09    39636.60    402.60 o 
   2 -10   2    40804.18    40237.63    444.46 o 
   3 -10   2     5495.10     5207.79     71.44 o 
   4 -10   2     2191.63     2087.90     47.38 o 
   5 -10   2       17.67        2.92     16.35 o 
   6 -10   2     6142.38     5941.08     92.47 o 
   7 -10   2     5799.96     5884.62     94.37 o 
   8 -10   2     2991.76     3059.19     65.38 o 
   9 -10   2      272.78      220.69     27.75 o 
  10 -10   2     1653.18     1742.56     71.17 o 
  11 -10   2       19.53      -15.33     30.56 o 
  12 -10   2       15.91       -7.58     39.61 o 
 -16  -9   2      415.74      404.85     53.23 o 
 -15  -9   2      929.41      980.04     50.78 o 
 -14  -9   2     2938.68     2870.52     55.41 o 
 -13  -9   2     4695.04     4974.53    141.83 o 
 -12  -9   2      484.75      469.81     25.91 o 
 -11  -9   2      780.04      728.84     35.02 o 
 -10  -9   2        3.68       -3.21     14.68 o 
  -9  -9   2     3233.64     3148.55     50.98 o 
  -8  -9   2    13720.99    13546.28    135.72 o 
  -7  -9   2     2910.92     2996.16     43.91 o 
  -6  -9   2      159.96      252.05     15.83 o 
  -5  -9   2     1270.48     1077.61     24.09 o 
  -4  -9   2      336.78      308.44     15.82 o 
  -3  -9   2      355.46      356.26     15.05 o 
  -2  -9   2     3280.09     3317.06     43.85 o 
  -1  -9   2     1243.17     1290.12     24.97 o 
   0  -9   2      465.51      384.95     14.56 o 
   1  -9   2       93.14      124.61     11.09 o 
   2  -9   2       20.97       37.53     10.66 o 
   3  -9   2      610.32      619.46     19.69 o 
   4  -9   2      100.26       89.77     13.51 o 
   5  -9   2      169.31      142.33     19.44 o 
   6  -9   2      897.41      909.38     33.55 o 
   7  -9   2      887.05      795.11     33.94 o 
   8  -9   2      142.58      165.63     24.27 o 
   9  -9   2      507.07      555.83     39.60 o 
  10  -9   2      592.87      488.42     33.80 o 
  11  -9   2      197.79      163.01     29.65 o 
  12  -9   2      614.03      574.04     45.88 o 
  13  -9   2      715.19      848.92     60.03 o 
 -16  -8   2      831.73      683.89     77.77 o 
 -15  -8   2      139.91      123.79     46.26 o 
 -14  -8   2      878.86      801.41     40.23 o 
 -13  -8   2      923.94      897.95     34.86 o 
 -12  -8   2     2273.09     2175.95     47.32 o 
 -11  -8   2     8005.94     7717.50    103.65 o 
 -10  -8   2    12868.87    12528.90    150.16 o 
  -9  -8   2     5857.77     5603.52     73.43 o 
  -8  -8   2     2779.26     2773.72     42.55 o 
  -7  -8   2      212.45      171.55     11.24 o 
  -6  -8   2     7033.58     7215.45     69.19 o 
  -5  -8   2    13568.79    14408.76    129.10 o 
  -4  -8   2     1646.12     1552.24     29.53 o 
  -3  -8   2      475.59      432.85     15.50 o 
  -2  -8   2     3194.03     3277.15     41.98 o 
  -1  -8   2     3789.64     3626.01     44.36 o 
   0  -8   2      113.90      119.74     10.48 o 
   1  -8   2      906.14     1146.80     79.54 o 
   2  -8   2     4108.53     3986.12     50.47 o 
   3  -8   2     1393.74     1352.33     26.12 o 
   4  -8   2     1161.45     1273.77     25.79 o 
   5  -8   2     1140.05     1055.98     29.27 o 
   6  -8   2    13724.15    13395.15    154.41 o 
   7  -8   2    11731.79    11765.18    152.72 o 
   8  -8   2     9698.54     9611.63    138.88 o 
   9  -8   2        9.38      -13.92     20.21 o 
  10  -8   2      100.55      158.71     26.02 o 
  11  -8   2     2727.58     2549.69     85.20 o 
  12  -8   2     5304.81     5624.41    102.05 o 
  13  -8   2     1122.35     1101.81     68.70 o 
 -17  -7   2       48.42       66.25     58.06 o 
 -16  -7   2     1142.44     1205.58     98.96 o 
 -15  -7   2     1652.94     1477.87     57.59 o 
 -14  -7   2      206.44      243.05     28.88 o 
 -13  -7   2     1329.23     1397.39     38.54 o 
 -12  -7   2        7.84       20.98     15.85 o 
 -11  -7   2     1587.73     1451.39     37.32 o 
 -10  -7   2      665.68      692.44     24.34 o 
  -9  -7   2     9865.26     9708.60     96.09 o 
  -8  -7   2    10265.83     9939.67     96.75 o 
  -7  -7   2     2168.25     2440.65     32.40 o 
  -6  -7   2     4883.65     5099.12     52.18 o 
  -5  -7   2     4023.78     3856.43     44.40 o 
  -4  -7   2     2339.24     2380.53     35.66 o 
  -3  -7   2    15942.45    15131.50    140.49 o 
  -2  -7   2    11740.51    11386.87    102.04 o 
  -1  -7   2     1510.76     1412.77     23.38 o 
   0  -7   2    19245.85    19909.43    194.61 o 
   1  -7   2      322.99      380.59     16.94 o 
   2  -7   2      147.05      119.48     10.63 o 
   3  -7   2     8164.13     8566.34    107.90 o 
   4  -7   2      573.56      517.88     18.12 o 
   5  -7   2      332.71      285.96     15.86 o 
   6  -7   2      510.36      468.68     19.90 o 
   7  -7   2      406.11      494.97     22.17 o 
   8  -7   2      776.21      722.80     27.23 o 
   9  -7   2       20.94        5.57     19.14 o 
  10  -7   2      649.60      594.29     32.15 o 
  11  -7   2      915.65      833.05     38.53 o 
  12  -7   2     2597.48     2577.64     65.97 o 
  13  -7   2     1511.70     1569.57     56.07 o 
  14  -7   2       90.39       76.49     35.62 o 
 -17  -6   2      187.99      109.38     63.67 o 
 -16  -6   2     1222.08     1347.52    156.50 o 
 -15  -6   2     5241.41     5574.53    191.34 o 
 -14  -6   2     4500.35     4355.22     95.71 o 
 -13  -6   2        8.70       -1.06     18.36 o 
 -12  -6   2      616.54      731.74     26.11 o 
 -11  -6   2      377.71      432.58     19.38 o 
 -10  -6   2      290.85      217.80     14.51 o 
  -9  -6   2      580.29      634.46     17.10 o 
  -8  -6   2      426.74      433.93     14.65 o 
  -7  -6   2     3542.84     3426.28     39.69 o 
  -6  -6   2    17127.67    17393.14    144.35 o 
  -5  -6   2    12559.34    11201.25    102.37 o 
  -4  -6   2     9031.24     8797.22     82.01 o 
  -3  -6   2    11855.95    11490.62    108.74 o 
  -2  -6   2      811.59      722.52     13.85 o 
  -1  -6   2     4126.80     3751.13     61.91 o 
   0  -6   2     1567.83     1269.69     24.82 o 
   1  -6   2    21990.33    21901.80    199.46 o 
   2  -6   2     2145.23     1645.77     24.09 o 
   3  -6   2     9953.41    10385.64     99.39 o 
   4  -6   2      249.05      223.05     12.99 o 
   5  -6   2     2946.68     2694.78     36.64 o 
   6  -6   2      357.39      374.75     15.81 o 
   7  -6   2     3117.27     3048.00     75.24 o 
   8  -6   2       87.95       71.70     16.87 o 
   9  -6   2     1110.68     1048.70     32.35 o 
  10  -6   2      569.86      604.02     27.64 o 
  11  -6   2     1273.96     1151.46     46.65 o 
  12  -6   2     7796.77     8692.32    118.61 o 
  13  -6   2     2850.20     3171.42     93.92 o 
  14  -6   2     1337.14     1428.31     65.96 o 
 -17  -5   2       14.86      -15.40     56.10 o 
 -16  -5   2     2412.53     2189.99     98.28 o 
 -15  -5   2    10555.78    10658.34    245.10 o 
 -14  -5   2      412.33      414.07     49.04 o 
 -13  -5   2      519.58      506.11     25.85 o 
 -12  -5   2       38.50       46.82     12.34 o 
 -11  -5   2      382.46      367.30     17.32 o 
 -10  -5   2     4517.26     4349.47     49.99 o 
  -9  -5   2      658.65      713.41     21.43 o 
  -8  -5   2      891.46      921.53     18.76 o 
  -7  -5   2      261.80      209.18     10.42 o 
  -6  -5   2     1693.82     1549.43     23.18 o 
  -5  -5   2     1826.60     1769.56     23.98 o 
  -4  -5   2       30.24       49.01      6.53 o 
  -3  -5   2     6420.97     5761.28     59.25 o 
  -2  -5   2      806.01      859.46     18.48 o 
  -1  -5   2     4462.59     4453.08     41.92 o 
   0  -5   2     9223.64     8330.22     95.19 o 
   1  -5   2     2942.73     3302.04     38.20 o 
   2  -5   2     9594.41     9333.84     95.56 o 
   3  -5   2    27015.67    28075.02    232.34 o 
   4  -5   2     1027.01     1307.07     24.31 o 
   5  -5   2    10182.36     9438.15    102.70 o 
   6  -5   2     8583.53     8166.50     88.27 o 
   7  -5   2     5620.16     5706.57     65.29 o 
   8  -5   2     3981.48     4054.25     58.79 o 
   9  -5   2       16.69       -4.10     14.61 o 
  10  -5   2     1129.87     1061.88     35.59 o 
  11  -5   2      526.32      507.21     29.24 o 
  12  -5   2      645.53      573.22     32.05 o 
  13  -5   2      547.08      536.00     34.35 o 
  14  -5   2      372.75      299.56     36.15 o 
  15  -5   2       51.62      -14.37     32.95 o 
 -17  -4   2      589.36      483.29     78.82 o 
 -16  -4   2     1141.33     1044.62     94.21 o 
 -15  -4   2     4122.33     4240.84    109.19 o 
 -14  -4   2     1023.85      976.11     47.19 o 
 -13  -4   2       42.53       18.13     18.47 o 
 -12  -4   2       51.02       44.17     13.47 o 
 -11  -4   2     6778.06     6868.50     73.44 o 
 -10  -4   2    14975.54    14185.80    124.10 o 
  -9  -4   2    13127.26    13437.40    117.00 o 
  -8  -4   2      256.25      292.89     11.45 o 
  -7  -4   2     6101.42     6564.86     62.52 o 
  -6  -4   2      260.12      313.24     11.50 o 
  -5  -4   2    14538.45    15096.11    124.26 o 
  -4  -4   2     1591.37     1498.85     21.41 o 
  -3  -4   2     1426.66     1528.37     20.02 o 
  -2  -4   2     7759.58     7227.01     63.32 o 
  -1  -4   2     1379.01     1421.04     17.48 o 
   0  -4   2     1468.91     1238.82     14.53 o 
   1  -4   2      443.81      699.72     18.24 o 
   2  -4   2     6212.96     5520.41     52.74 o 
   3  -4   2    26740.32    28867.55    253.99 o 
   4  -4   2     2392.37     2069.75     30.76 o 
   5  -4   2     4174.64     3421.01     47.46 o 
   6  -4   2     8578.88     8811.42     93.72 o 
   7  -4   2    20159.53    20495.27    199.75 o 
   8  -4   2     8456.74     8458.05     95.08 o 
   9  -4   2      581.18      570.10     22.54 o 
  10  -4   2       74.67       43.26     14.76 o 
  11  -4   2        0.15      -15.53     14.86 o 
  12  -4   2      274.35      253.41     22.12 o 
  13  -4   2     1046.71     1095.02     37.60 o 
  14  -4   2     1384.06     1291.10     42.40 o 
  15  -4   2      176.77      164.14     33.53 o 
 -17  -3   2      148.91       28.49     77.29 o 
 -16  -3   2      882.04      816.49     56.64 o 
 -15  -3   2     1802.27     1821.71     56.01 o 
 -14  -3   2       39.40       13.62     22.11 o 
 -13  -3   2      815.60      712.01     31.64 o 
 -12  -3   2      789.80      838.52     31.59 o 
 -11  -3   2     3504.69     3554.41     51.73 o 
 -10  -3   2    11324.95    10463.87    101.61 o 
  -9  -3   2    11078.08    11212.42     99.58 o 
  -8  -3   2     1857.96     1767.13     24.50 o 
  -7  -3   2       36.10       63.23      7.01 o 
  -6  -3   2     1597.45     1801.90     45.15 o 
  -5  -3   2    14506.39    13704.16    112.84 o 
  -4  -3   2    10042.89    10548.60     85.06 o 
  -3  -3   2     2150.64     2377.62     28.10 o 
  -2  -3   2      569.03      590.29     14.93 o 
  -1  -3   2       36.47       75.96      7.11 o 
   0  -3   2     7767.92     8102.31     73.20 o 
   1  -3   2     7628.89     7514.99     59.72 o 
   2  -3   2    21151.78    20978.42    158.40 o 
   3  -3   2      164.26      281.21      8.05 o 
   4  -3   2    11173.66    12723.59    166.27 o 
   5  -3   2    18522.50    18811.94    204.43 o 
   6  -3   2     2333.33     1980.77     42.83 o 
   7  -3   2     2968.85     3021.49     47.02 o 
   8  -3   2     1356.11     1256.75     28.15 o 
   9  -3   2      114.04      111.26     20.87 o 
  10  -3   2     4203.65     4439.68     65.35 o 
  11  -3   2     6910.45     6644.28     89.40 o 
  12  -3   2      828.10      881.09     40.46 o 
  13  -3   2     2375.79     2533.43     50.82 o 
  14  -3   2      442.15      450.40     37.94 o 
  15  -3   2      690.33      647.26     38.21 o 
  16  -3   2      613.25      629.14     44.46 o 
 -17  -2   2     2723.90     2914.80     96.52 o 
 -16  -2   2     1271.23     1245.85     55.73 o 
 -15  -2   2      287.55      232.07     34.19 o 
 -14  -2   2      119.25       72.27     24.44 o 
 -13  -2   2      127.09      140.78     22.41 o 
 -12  -2   2      230.84      182.29     20.83 o 
 -11  -2   2      915.88      977.91     27.44 o 
 -10  -2   2    12276.19    12324.53    125.09 o 
  -9  -2   2    14053.81    13658.18    134.05 o 
  -8  -2   2      317.24      254.56     10.23 o 
  -7  -2   2      350.84      372.41     10.49 o 
  -6  -2   2     8318.68     7722.52     68.48 o 
  -5  -2   2    77647.56    77923.53    597.09 o 
  -4  -2   2    66913.88    66432.10    516.58 o 
  -3  -2   2     5700.47     6014.82     53.04 o 
  -2  -2   2    37937.67    38031.39    365.32 o 
  -1  -2   2    16473.13    17480.90    157.78 o 
   0  -2   2    12046.53    11973.18    129.76 o 
   1  -2   2    30081.15    30717.53    231.67 o 
   2  -2   2     2536.22     2726.70     28.67 o 
   3  -2   2      676.13      552.65     13.10 o 
   4  -2   2    13052.23    15418.64    138.00 o 
   5  -2   2     3566.68     3166.07     33.26 o 
   6  -2   2      187.32      179.81     12.71 o 
   7  -2   2     1678.96     1623.00     34.69 o 
   8  -2   2     4737.91     4898.42     67.83 o 
   9  -2   2     1579.25     1505.00     31.95 o 
  10  -2   2     3394.41     3487.76     57.10 o 
  11  -2   2      475.00      430.87     24.89 o 
  12  -2   2     6629.44     6853.33     94.86 o 
  13  -2   2     5970.98     6119.32     84.31 o 
  14  -2   2     3783.75     3895.39     69.55 o 
  15  -2   2       51.66       56.32     28.93 o 
  16  -2   2      143.83      107.86     33.11 o 
 -16  -1   2      709.43      765.92     48.34 o 
 -15  -1   2     2692.23     2767.53     74.61 o 
 -14  -1   2     1169.83     1175.49     44.34 o 
 -13  -1   2       42.08        1.41     24.78 o 
 -12  -1   2       16.39       -2.04     17.12 o 
 -11  -1   2     1807.37     1932.34     37.14 o 
 -10  -1   2       85.96       56.61     11.74 o 
  -9  -1   2      388.46      439.66     16.04 o 
  -8  -1   2     3721.45     3380.51     41.39 o 
  -7  -1   2      276.42      182.59      8.33 o 
  -6  -1   2     1055.96     1122.56     21.33 o 
  -5  -1   2     5818.53     5277.87     50.82 o 
  -4  -1   2     2180.46     2212.85     42.89 o 
  -3  -1   2     6668.87     7856.96     78.63 o 
  -2  -1   2     3279.28     3078.08     29.65 o 
  -1  -1   2      225.85      136.89      4.59 o 
   0  -1   2       13.36        4.36      2.00 o 
   1  -1   2     3514.32     3474.66     29.27 o 
   2  -1   2       79.16       45.12      3.79 o 
   3  -1   2    15604.20    15311.04    135.43 o 
   4  -1   2      111.97      160.35      6.44 o 
   5  -1   2       14.72       36.91      5.61 o 
   6  -1   2      151.12      106.73      7.58 o 
   7  -1   2     1732.44     1776.75     25.70 o 
   8  -1   2       91.16      136.15     10.72 o 
   9  -1   2     1558.50     1633.61     43.76 o 
  10  -1   2    12403.80    12375.61    127.39 o 
  11  -1   2       14.49      -10.27     12.24 o 
  12  -1   2       39.10       25.96     15.37 o 
  13  -1   2     1654.20     1501.33     43.98 o 
  14  -1   2      727.62      665.33     34.72 o 
  15  -1   2     1826.92     1826.70     78.91 o 
  16  -1   2     4331.58     4516.68    100.35 o 
 -16   0   2     2746.64     2686.96    109.72 o 
 -15   0   2       88.93       67.76     31.06 o 
 -14   0   2      112.74       75.40     28.68 o 
 -13   0   2     1358.53     1531.70     55.97 o 
 -12   0   2     9195.79     9485.24    122.84 o 
 -11   0   2     9664.65     9859.39    107.05 o 
 -10   0   2     1352.86     1273.57     28.96 o 
  -9   0   2       73.03        6.02      9.55 o 
  -8   0   2     3784.45     3494.15     42.16 o 
  -7   0   2      693.98      556.38     15.10 o 
  -6   0   2     2044.48     1760.66     26.64 o 
  -5   0   2     4303.79     4866.93     55.91 o 
  -4   0   2    34852.09    33204.79    348.47 o 
  -3   0   2     3614.86     3488.33     37.64 o 
  -2   0   2     1593.65     1276.92     18.21 o 
  -1   0   2     3846.60     4579.77     64.69 o 
   0   0   2   104051.22    99070.87   1255.67 o 
   1   0   2    86832.88    90165.84    690.51 o 
   2   0   2    15641.87    16185.78    152.95 o 
   3   0   2      538.45      272.50     17.79 o 
   4   0   2     6204.67     5038.09     47.19 o 
   5   0   2     3223.25     3382.31     37.83 o 
   6   0   2    35775.98    36809.37    343.19 o 
   7   0   2     9357.96     8556.39     84.76 o 
   8   0   2     3313.75     3502.34     39.28 o 
   9   0   2     8319.06     7984.52     85.53 o 
  10   0   2        5.50      -16.94     11.06 o 
  11   0   2     1288.52     1458.42     32.78 o 
  12   0   2       20.65       14.75     14.42 o 
  13   0   2     4172.49     4175.31     65.89 o 
  14   0   2     1969.52     2013.72     46.72 o 
  15   0   2      135.97      155.02     31.19 o 
  16   0   2      470.09      545.16     56.82 o 
  17   0   2      801.17      821.29     88.08 o 
 -16   1   2      389.61      343.46     50.12 o 
 -15   1   2     1482.11     1606.70     74.29 o 
 -14   1   2     3270.82     3650.94    101.37 o 
 -13   1   2      128.82      126.43     26.20 o 
 -12   1   2       62.79      -19.44     20.36 o 
 -11   1   2        1.05      -16.97     15.32 o 
 -10   1   2      816.54      765.64     23.70 o 
  -9   1   2     5720.79     5984.47     64.43 o 
  -8   1   2      746.51      650.30     20.89 o 
  -7   1   2     5140.27     5200.38     58.46 o 
  -6   1   2     5535.13     5365.39     60.62 o 
  -5   1   2     8661.54     9998.15    129.61 o 
  -4   1   2    16088.19    18936.90    213.62 o 
  -3   1   2    29990.47    28155.67    283.12 o 
  -2   1   2      925.19      792.32     14.74 o 
  -1   1   2     8756.47     8507.50    154.03 o 
   0   1   2      382.95      361.80     19.36 o 
   1   1   2     2541.81     2244.09     46.68 o 
   2   1   2     3366.02     3294.54     37.24 o 
   3   1   2     1300.01     1194.29     17.39 o 
   4   1   2     5244.74     6548.31     56.16 o 
   5   1   2     4057.23     2918.41     29.97 o 
   6   1   2       21.64       22.12      6.43 o 
   7   1   2      563.37      660.48     15.02 o 
   8   1   2     2096.52     2210.21     27.58 o 
   9   1   2      713.76      769.06     18.12 o 
  10   1   2      630.71      647.25     18.02 o 
  11   1   2     1597.29     1493.10     29.53 o 
  12   1   2      559.85      566.57     28.24 o 
  13   1   2     1018.29     1131.41     42.17 o 
  14   1   2     2088.97     2151.07     50.83 o 
  15   1   2      406.89      355.14     32.80 o 
  16   1   2      604.16      352.16     64.27 o 
  17   1   2       10.14       50.36     58.22 o 
 -16   2   2      136.91      118.01     45.25 o 
 -15   2   2      258.12      219.33     43.54 o 
 -14   2   2      156.08      123.40     37.51 o 
 -13   2   2     3374.62     3400.73    137.03 o 
 -12   2   2     8337.10     8495.96    135.10 o 
 -11   2   2     8083.46     7985.12     99.75 o 
 -10   2   2     1986.45     1887.18     39.31 o 
  -9   2   2     5768.08     5885.76     75.26 o 
  -8   2   2      488.99      605.00     18.90 o 
  -7   2   2    10120.01     9356.92     98.66 o 
  -6   2   2    26416.83    27348.43    256.96 o 
  -5   2   2    14835.83    14696.18    141.79 o 
  -4   2   2      482.23      560.50     14.72 o 
  -3   2   2     1531.46     2275.18     30.60 o 
  -2   2   2     5121.13     4140.64     52.05 o 
  -1   2   2    14283.02    15046.63    344.05 o 
   1   2   2      144.57       76.48      5.18 o 
   2   2   2     9859.64    11637.55    113.29 o 
   3   2   2     8561.03     9389.21     87.66 o 
   4   2   2     8119.94     8387.17     74.97 o 
   5   2   2    24162.29    22479.10    196.09 o 
   6   2   2    31512.12    33192.50    271.75 o 
   7   2   2    14045.63    13223.95    111.45 o 
   8   2   2       37.12       32.44      7.68 o 
   9   2   2       60.18       99.15      9.03 o 
  10   2   2     5687.69     5507.64     57.78 o 
  11   2   2    17480.00    17730.60    162.17 o 
  12   2   2     9352.08     9143.17    114.74 o 
  13   2   2        9.13       24.16     14.60 o 
  14   2   2      993.85      978.48     39.39 o 
  15   2   2       29.06       -2.29     29.71 o 
  16   2   2      794.73      882.84     84.22 o 
  17   2   2     1059.79     1190.74    100.06 o 
 -16   3   2      679.24      849.62     71.54 o 
 -15   3   2      139.14       54.66     40.76 o 
 -14   3   2     1572.33     1558.03     70.45 o 
 -13   3   2      158.41      164.00     33.56 o 
 -12   3   2      338.88      358.50     30.23 o 
 -11   3   2      200.32      182.89     24.27 o 
 -10   3   2     6552.17     6472.15     88.38 o 
  -9   3   2     7872.49     8404.49    136.43 o 
  -8   3   2     2921.97     2895.64     59.82 o 
  -7   3   2     8524.01     8922.24    119.67 o 
  -6   3   2     4549.97     4062.23     48.61 o 
  -5   3   2     2681.23     2347.59     34.86 o 
  -4   3   2    50131.25    52117.46    568.13 o 
  -3   3   2    16467.06    17500.80    378.86 o 
  -2   3   2     8509.68    10184.25    117.77 o 
  -1   3   2    58898.08    58863.77    635.17 o 
   0   3   2        3.73      117.50      8.35 o 
   1   3   2    21131.28    21069.37    264.85 o 
   2   3   2    38155.55    38184.77    432.83 o 
   3   3   2    17762.63    18765.53    214.46 o 
   4   3   2    23801.92    24221.20    278.40 o 
   5   3   2     3627.70     3963.10     43.15 o 
   6   3   2      126.98       60.01      6.20 o 
   7   3   2     2368.99     2671.99     32.83 o 
   8   3   2      371.60      354.87     12.27 o 
   9   3   2      297.88      298.45     12.45 o 
  10   3   2     4181.03     4425.15     49.71 o 
  11   3   2     4318.39     3942.56     51.01 o 
  12   3   2     1621.05     1736.19     35.70 o 
  13   3   2      176.92      187.76     16.27 o 
  14   3   2       39.39       17.65     19.07 o 
  15   3   2      253.77      240.24     52.84 o 
  16   3   2     2027.08     1869.09    112.18 o 
  17   3   2     2231.08     2560.52    135.48 o 
 -15   4   2     1988.39     2105.37     97.48 o 
 -14   4   2        4.89        7.84     27.68 o 
 -13   4   2       50.64       46.92     28.37 o 
 -12   4   2      551.56      507.43     36.55 o 
 -11   4   2      600.05      595.88     31.94 o 
 -10   4   2       41.03       14.62     17.75 o 
  -9   4   2       16.86       11.78     15.69 o 
  -8   4   2      296.43      377.78     30.10 o 
  -7   4   2     8348.65     7919.44    105.63 o 
  -6   4   2    14485.79    13557.15    162.43 o 
  -5   4   2    10758.89    11829.51    141.27 o 
  -4   4   2    11721.54    10726.99    115.14 o 
  -3   4   2    12566.24    13200.46    153.30 o 
  -2   4   2    27297.02    26758.55    263.86 o 
  -1   4   2    83248.49    81394.64    849.84 o 
   0   4   2    20247.86    20434.19    257.25 o 
   1   4   2     6917.92     7368.27     90.22 o 
   2   4   2    20837.55    20730.44    263.59 o 
   3   4   2    10633.23    10446.16    124.01 o 
   4   4   2      846.94      859.90     14.33 o 
   5   4   2       12.64       23.05      4.56 o 
   6   4   2      126.81      246.95      9.13 o 
   7   4   2        2.40       -2.16      5.71 o 
   8   4   2      816.64      809.24     17.75 o 
   9   4   2     3520.88     3611.59     42.15 o 
  10   4   2     1992.98     2037.74     29.54 o 
  11   4   2    10271.94     9886.95     99.29 o 
  12   4   2     2022.27     2139.32     39.31 o 
  13   4   2      903.32      763.23     29.54 o 
  14   4   2      181.45      163.39     23.37 o 
  15   4   2     1828.17     1854.34     61.53 o 
  16   4   2     7454.21     8138.41    259.01 o 
  17   4   2     4299.24     4740.17    186.85 o 
 -15   5   2      575.51      486.23    149.17 o 
 -14   5   2      223.04      196.13     39.43 o 
 -13   5   2      744.96      689.54     49.09 o 
 -12   5   2      166.48      103.85     28.83 o 
 -11   5   2     4817.27     4670.32     82.54 o 
 -10   5   2     2733.84     2880.35     59.02 o 
  -9   5   2      524.44      565.23     27.54 o 
  -8   5   2     2177.39     2243.42     47.83 o 
  -7   5   2     3091.15     2791.71     51.79 o 
  -6   5   2      687.85      613.18     21.94 o 
  -5   5   2     7859.65     8472.90     97.20 o 
  -4   5   2     8052.38     7436.41     67.37 o 
  -3   5   2      132.66       63.46      8.05 o 
  -2   5   2    11997.43    13717.59    151.92 o 
  -1   5   2     3669.51     3304.74     42.57 o 
   1   5   2    14313.92    16373.20    283.97 o 
   2   5   2    14358.03    12830.24    140.14 o 
   3   5   2     3781.26     3566.60     46.38 o 
   4   5   2    37281.62    35953.03    493.39 o 
   5   5   2     4752.00     4347.74     41.79 o 
   6   5   2     7528.06     6571.83     67.14 o 
   7   5   2     4281.06     4446.37     46.08 o 
   8   5   2      667.66      767.78     17.42 o 
   9   5   2      738.33      690.46     17.96 o 
  10   5   2     3622.70     3533.32     43.82 o 
  11   5   2       92.00       60.05     12.11 o 
  12   5   2     2196.41     2250.69     42.95 o 
  13   5   2      347.00      364.46     23.19 o 
  14   5   2       29.96       18.71     18.92 o 
  15   5   2       99.72       89.60     25.87 o 
  16   5   2     4737.40     4818.28    187.07 o 
  17   5   2     2194.26     2146.80    124.78 o 
 -14   6   2       12.90      -28.95     32.53 o 
 -13   6   2     1402.03     1219.66     51.40 o 
 -12   6   2     7861.82     7851.80    131.64 o 
 -11   6   2    10157.13    10789.43    162.27 o 
 -10   6   2     4125.21     3939.58     77.71 o 
  -9   6   2       10.08       10.23     17.39 o 
  -8   6   2       13.99      -28.65     14.36 o 
  -7   6   2      709.92      667.24     40.67 o 
  -6   6   2    11750.22    12026.69    145.51 o 
  -5   6   2     4715.97     4261.04     55.29 o 
  -4   6   2       21.77       33.14      7.15 o 
  -3   6   2     6874.15     6713.46     74.34 o 
  -2   6   2     2459.58     2799.26     40.10 o 
  -1   6   2    24870.82    23648.27    236.14 o 
   0   6   2     5685.70     5976.81     71.97 o 
   1   6   2     8616.55     8553.30    103.89 o 
   2   6   2    16450.71    16110.77    175.00 o 
   3   6   2    37278.47    34688.23    334.57 o 
   4   6   2    10695.58    10277.94    108.60 o 
   5   6   2    22091.16    24240.16    235.91 o 
   6   6   2     8381.07     8178.73     83.31 o 
   7   6   2    24679.37    24533.87    188.49 o 
   8   6   2      387.98      397.17     12.68 o 
   9   6   2     2066.51     2057.20     28.98 o 
  10   6   2     1443.91     1270.35     25.17 o 
  11   6   2      252.98      303.59     17.63 o 
  12   6   2     3147.69     2822.56     48.74 o 
  13   6   2      284.01      261.67     21.41 o 
  14   6   2      791.05      770.94     35.53 o 
  15   6   2     2748.28     2625.65     66.80 o 
  16   6   2     1838.85     1893.79     74.97 o 
  17   6   2      421.43      361.15     68.99 o 
 -14   7   2      535.38      476.60     48.87 o 
 -13   7   2      177.64      162.85     37.37 o 
 -12   7   2     1306.66     1250.30     54.88 o 
 -11   7   2     6467.99     6827.00    117.10 o 
 -10   7   2     2386.55     2343.55     58.98 o 
  -9   7   2      561.67      519.92     29.07 o 
  -8   7   2     1871.23     1974.78     48.66 o 
  -7   7   2      191.31      153.57     18.74 o 
  -6   7   2     5430.48     5569.54     86.05 o 
  -5   7   2     3789.07     3402.93     53.35 o 
  -4   7   2     1006.56     1061.04     20.71 o 
  -3   7   2     4296.20     4653.76     56.29 o 
  -2   7   2     2997.11     3003.75     37.18 o 
  -1   7   2        0.02      -13.16      6.58 o 
   0   7   2     6998.33     6713.11     69.92 o 
   1   7   2     5986.16     5621.42     74.86 o 
   2   7   2     3455.45     3208.08     43.11 o 
   3   7   2       14.52       19.34      5.95 o 
   4   7   2    16556.66    16142.18    160.38 o 
   5   7   2     6591.28     7080.96     73.45 o 
   6   7   2    15918.33    15501.11    147.07 o 
   7   7   2    19125.18    20378.47    159.32 o 
   8   7   2     2681.45     2642.52     38.74 o 
   9   7   2    14540.63    14653.07    127.85 o 
  10   7   2    15181.37    15063.43    132.76 o 
  11   7   2      184.11      243.71     15.46 o 
  12   7   2     2346.33     2097.45     45.05 o 
  13   7   2       31.20       19.27     16.29 o 
  14   7   2     1857.18     1780.76     46.55 o 
  15   7   2     1563.53     1530.87     46.58 o 
  16   7   2       41.58      -42.48     49.85 o 
  17   7   2      146.50      123.59     39.59 o 
 -13   8   2       26.13      -18.84     33.59 o 
 -12   8   2      134.22      154.70     35.92 o 
 -11   8   2     1105.60     1007.16     46.98 o 
 -10   8   2     3327.22     3292.61     72.18 o 
  -9   8   2        8.04        0.08     18.82 o 
  -8   8   2     1040.27     1018.26     44.86 o 
  -7   8   2     9408.16     9115.20    131.64 o 
  -6   8   2    19598.25    19778.22    251.45 o 
  -5   8   2     8988.98     8632.52    120.42 o 
  -4   8   2     1289.20     1272.16     32.35 o 
  -3   8   2       52.85       42.58      9.67 o 
  -2   8   2     4538.61     4292.81     53.87 o 
  -1   8   2    33855.87    33616.66    360.64 o 
   0   8   2    33346.60    32721.80    331.67 o 
   1   8   2      480.22      391.41     14.73 o 
   2   8   2     6496.57     7129.76     83.67 o 
   3   8   2     3250.36     2992.38     38.82 o 
   4   8   2      377.25      394.24     14.40 o 
   5   8   2       32.07       45.96      8.34 o 
   6   8   2     1971.30     1897.33     30.91 o 
   7   8   2    12412.88    12507.79    124.38 o 
   8   8   2     9861.21    10153.69     92.19 o 
   9   8   2     4495.14     4433.13     49.94 o 
  10   8   2     4813.47     4779.04     54.24 o 
  11   8   2     7832.47     8008.26     90.13 o 
  12   8   2     8165.46     8218.67    109.05 o 
  13   8   2     2612.75     2554.42     51.54 o 
  14   8   2      376.23      285.43     24.87 o 
  15   8   2      110.50      110.35     22.23 o 
  16   8   2     2061.74     2086.52     75.79 o 
  17   8   2     2837.78     3075.95     97.17 o 
 -13   9   2        6.57       10.38     32.64 o 
 -12   9   2       46.39       -0.03     30.82 o 
 -11   9   2      153.43      149.61     27.09 o 
 -10   9   2      629.73      656.12     35.01 o 
  -9   9   2      359.19      342.04     26.98 o 
  -8   9   2        6.39       -9.26     17.03 o 
  -7   9   2     1510.08     1345.99     43.29 o 
  -6   9   2      951.86      965.18     31.48 o 
  -5   9   2      763.52      703.54     26.38 o 
  -4   9   2      220.64      229.88     16.35 o 
  -3   9   2     3439.67     3222.58     53.42 o 
  -2   9   2      762.65      770.86     25.03 o 
  -1   9   2      127.37      113.20     14.37 o 
   0   9   2     1379.88     1691.10     85.34 o 
   1   9   2       35.99       53.69      8.22 o 
   2   9   2      255.29      245.78     12.27 o 
   3   9   2      692.36      622.90     16.57 o 
   4   9   2     2084.22     2379.40     36.10 o 
   5   9   2     1022.03     1010.78     22.16 o 
   6   9   2     1729.22     1664.60     29.57 o 
   7   9   2     1992.26     2289.72     36.76 o 
   8   9   2     2983.38     3277.17     50.31 o 
   9   9   2     2538.76     2414.85     36.74 o 
  10   9   2      256.02      269.51     13.89 o 
  11   9   2     2330.66     2495.41     45.90 o 
  12   9   2      480.59      390.21     40.38 o 
  13   9   2      966.47      962.78     34.33 o 
  14   9   2     4451.73     4381.08     77.47 o 
  15   9   2     5010.06     4886.58     88.71 o 
  16   9   2      594.65      588.81     49.57 o 
  17   9   2      191.31      185.05     42.88 o 
 -12  10   2     2061.55     2141.80     71.03 o 
 -11  10   2      101.19       42.35     31.15 o 
 -10  10   2      158.01      116.13     26.47 o 
  -9  10   2      597.30      622.58     33.47 o 
  -8  10   2     1340.35     1347.38     42.20 o 
  -7  10   2      101.27       79.25     19.32 o 
  -6  10   2      830.83      821.43     31.03 o 
  -5  10   2     2187.67     2092.97     44.44 o 
  -4  10   2      649.80      591.46     26.68 o 
  -3  10   2      180.42      166.91     15.30 o 
  -2  10   2      728.05      729.31     28.54 o 
  -1  10   2    27527.97    27231.53    340.93 o 
   0  10   2    22446.62    22419.69    256.31 o 
   1  10   2     4604.15     4632.78     68.57 o 
   2  10   2     1338.65     1331.01     32.99 o 
   3  10   2    17849.75    17539.17    189.03 o 
   4  10   2    16339.97    16498.21    167.76 o 
   5  10   2    26300.83    26663.76    243.36 o 
   6  10   2     9196.82     9060.92     95.36 o 
   7  10   2     1434.94     1372.17     29.53 o 
   8  10   2     7138.73     7418.03     84.70 o 
   9  10   2       30.86        8.45     11.95 o 
  10  10   2     3317.39     3157.74     47.01 o 
  11  10   2      471.08      546.83     22.58 o 
  12  10   2     1866.62     1979.26     45.74 o 
  13  10   2     3565.03     3420.96     77.96 o 
  14  10   2     3771.42     3872.92     84.97 o 
  15  10   2      311.94      218.08     74.56 o 
  16  10   2     1068.28     1016.00     59.77 o 
  17  10   2     4738.96     4623.00    122.88 o 
 -11  11   2     1446.29     1571.18     61.10 o 
 -10  11   2     2656.55     2862.66     93.31 o 
  -9  11   2       45.93        6.92     23.96 o 
  -8  11   2      437.76      396.46     29.53 o 
  -7  11   2      385.83      376.35     29.42 o 
  -6  11   2      186.26      179.27     20.86 o 
  -5  11   2      601.16      598.88     26.95 o 
  -4  11   2       65.37       50.25     15.91 o 
  -3  11   2       46.00       20.34     15.83 o 
  -2  11   2     1830.31     1926.42     46.22 o 
  -1  11   2     1313.74     1335.61     67.24 o 
   0  11   2        8.13       11.12     12.34 o 
   1  11   2        3.24        6.81     12.23 o 
   2  11   2     1442.52     1310.74     32.59 o 
   3  11   2     5065.82     4848.90     75.72 o 
   4  11   2      200.63      317.56     21.87 o 
   5  11   2        3.87       30.28     14.20 o 
   6  11   2       27.21       36.65     12.13 o 
   7  11   2      255.86      271.77     17.48 o 
   8  11   2     1962.33     2029.82     37.74 o 
   9  11   2     2783.13     2631.73     44.59 o 
  10  11   2     1555.93     1612.13     39.17 o 
  11  11   2      845.05      796.85     29.99 o 
  12  11   2      406.71      407.23     25.16 o 
  13  11   2      338.04      370.65     28.93 o 
  14  11   2       50.00       14.06     30.39 o 
  15  11   2        8.03      -52.17     34.57 o 
  16  11   2       97.97       48.78     73.10 o 
 -10  12   2       54.81       16.50     30.44 o 
  -9  12   2      545.46      510.61     49.82 o 
  -8  12   2     5629.13     5581.79    106.27 o 
  -7  12   2     9494.34     9670.04    134.67 o 
  -6  12   2     1561.59     1446.11     43.62 o 
  -5  12   2      294.83      298.36     24.16 o 
  -4  12   2      200.63      170.52     24.23 o 
  -3  12   2     1038.35     1015.83     56.37 o 
  -2  12   2     1197.26     1216.52     39.39 o 
  -1  12   2      304.75      358.16     23.27 o 
   0  12   2      939.29      783.93     37.70 o 
   1  12   2      634.86      667.10     26.81 o 
   2  12   2      286.53      268.77     20.14 o 
   3  12   2      605.85      647.59     27.73 o 
   4  12   2    14314.87    14241.05    181.40 o 
   5  12   2    21491.20    21150.63    232.74 o 
   6  12   2     2511.51     2482.12     48.49 o 
   7  12   2       12.37       19.70     13.03 o 
   8  12   2      819.69      675.05     25.43 o 
   9  12   2     5870.27     6367.32     84.93 o 
  10  12   2    14901.39    14957.77    178.08 o 
  11  12   2     9492.76     9539.42    128.95 o 
  12  12   2      268.28      322.63     39.22 o 
  13  12   2     1250.04     1083.08     66.02 o 
  14  12   2       26.91      100.88     67.24 o 
  15  12   2     3669.36     3439.05    120.59 o 
  16  12   2     1623.22     1465.35    108.38 o 
  -9  13   2       31.71       30.20     31.67 o 
  -8  13   2      275.87      244.43     33.97 o 
  -7  13   2      153.54      150.13     26.55 o 
  -6  13   2      723.50      706.38     42.66 o 
  -5  13   2     6750.26     6565.01    112.86 o 
  -4  13   2      341.80      308.48     28.78 o 
  -3  13   2     3285.68     3384.38     71.01 o 
  -2  13   2     3947.40     3652.75     72.80 o 
  -1  13   2      500.56      442.24     27.23 o 
   0  13   2     3158.45     3355.77     91.60 o 
   1  13   2     4934.55     4538.74     82.85 o 
   2  13   2       25.22       25.60     15.48 o 
   3  13   2      713.42      708.18     28.19 o 
   4  13   2      828.19      775.58     41.69 o 
   5  13   2      716.91      686.93     31.64 o 
   6  13   2      881.18      866.62     32.05 o 
   7  13   2        4.31        8.41     14.56 o 
   8  13   2      252.24      180.15     18.89 o 
   9  13   2      279.92      196.77     22.08 o 
  10  13   2     1192.31     1262.38     41.22 o 
  11  13   2     1645.29     1621.77     55.73 o 
  12  13   2       79.98       70.79     24.63 o 
  13  13   2      595.83      664.15     95.53 o 
  14  13   2      987.99     1086.88    117.49 o 
  15  13   2      755.98      572.97     81.68 o 
  -8  14   2     1690.29     1868.35     64.36 o 
  -7  14   2     1810.79     1851.08     60.97 o 
  -6  14   2       10.84      -27.39     23.85 o 
  -5  14   2      196.67      156.46     36.82 o 
  -4  14   2      758.74      730.05     37.79 o 
  -3  14   2     4613.70     4512.90     87.49 o 
  -2  14   2     5713.21     5441.39     97.40 o 
  -1  14   2     6449.49     6181.73    105.63 o 
   0  14   2      119.88      107.31     22.48 o 
   1  14   2      693.91      706.26     30.92 o 
   2  14   2     1327.33     1046.64     38.55 o 
   3  14   2     5028.23     5043.53     86.70 o 
   4  14   2     1209.26     1096.84     37.18 o 
   5  14   2      195.70      269.03     24.73 o 
   6  14   2      174.19      186.97     23.92 o 
   7  14   2      119.06       97.56     19.75 o 
   8  14   2     1674.56     1647.19     44.65 o 
   9  14   2     3502.99     3344.02     68.69 o 
  10  14   2     6035.05     6508.57    109.93 o 
  11  14   2     1573.17     1413.17     54.04 o 
  12  14   2       58.67       43.38     25.24 o 
  15  14   2     6261.48     5985.89    222.36 o 
  -7  15   2      488.50      439.61     46.80 o 
  -6  15   2        0.19      -26.42     26.56 o 
  -5  15   2      724.40      685.07     40.44 o 
  -4  15   2       27.67       -8.82     24.18 o 
  -3  15   2      780.79      821.11     60.36 o 
  -2  15   2      526.31      623.11     35.46 o 
  -1  15   2       28.38       47.26     22.74 o 
   0  15   2     1829.09     1644.34     51.69 o 
   1  15   2      727.18      637.53     32.58 o 
   2  15   2      870.76      867.15     36.59 o 
   3  15   2     7718.81     7224.75    111.95 o 
   4  15   2      380.27      487.77     29.15 o 
   5  15   2     3426.45     3910.14     86.34 o 
   6  15   2     3046.67     2990.21     67.79 o 
   7  15   2      137.87      112.72     24.74 o 
   8  15   2     1371.00     1265.83     45.44 o 
   9  15   2     1634.94     1754.65     57.53 o 
  10  15   2       98.68       78.74     26.38 o 
  11  15   2     1554.76     1440.19     55.25 o 
  12  15   2      695.58      632.52     93.97 o 
  14  15   2      173.58      246.66     67.42 o 
  -6  16   2     1199.22     1181.10     60.50 o 
  -5  16   2        2.67       14.19     27.68 o 
  -4  16   2      172.77      143.53     30.68 o 
  -3  16   2      366.15      300.55     32.29 o 
  -2  16   2      193.52      180.65     28.87 o 
  -1  16   2       12.10      -31.70     22.30 o 
   0  16   2      130.60       92.89     33.00 o 
   1  16   2      301.06      346.14     31.74 o 
   2  16   2     5169.49     5423.12     94.24 o 
   3  16   2     3610.71     4211.07     81.28 o 
   4  16   2     2962.10     2986.06     67.64 o 
   5  16   2     2905.92     2925.15     67.98 o 
   6  16   2     2708.85     2594.16     64.42 o 
   7  16   2      440.35      458.59     37.38 o 
   8  16   2     2312.29     2243.62     79.93 o 
   9  16   2     1799.51     2121.31     64.26 o 
  10  16   2     1015.38      869.25     46.24 o 
  11  16   2      266.66      363.92     52.47 o 
  12  16   2      129.93       97.47     78.25 o 
  -5  17   2       18.34      -18.22     32.82 o 
  -4  17   2      677.32      563.84     59.83 o 
  -3  17   2       86.73       19.58     32.65 o 
  -2  17   2      501.66      456.49     44.72 o 
  -1  17   2       78.91       93.32     27.77 o 
   0  17   2      304.47      291.14     32.00 o 
   1  17   2       58.73       60.77     26.90 o 
   2  17   2      424.52      492.70     38.42 o 
   3  17   2      999.08      815.10     40.17 o 
   4  17   2      154.41      154.74     27.51 o 
   5  17   2      185.98      180.89     28.09 o 
   6  17   2      331.76      318.63     31.86 o 
   7  17   2      859.37      750.31     45.98 o 
   8  17   2     5447.30     5873.74    144.94 o 
   9  17   2     2723.82     2611.53     82.04 o 
  10  17   2      320.52      284.30     50.33 o 
  11  17   2     1697.73     1965.10     95.47 o 
  12  17   2       33.70       10.15     47.28 o 
  -3  18   2     1208.81     1068.92     94.94 o 
  -2  18   2     2549.26     2438.51     79.66 o 
  -1  18   2     5312.28     5395.60    108.48 o 
   0  18   2       12.60      -28.96     27.24 o 
   1  18   2     1087.69     1050.29     49.27 o 
   2  18   2      465.77      437.72     38.28 o 
   3  18   2      267.83      318.07     35.51 o 
   4  18   2       61.78       -0.08     25.33 o 
   5  18   2        1.04        8.94     24.86 o 
   6  18   2      552.87      590.66     43.22 o 
   7  18   2     1931.60     2106.01     71.10 o 
   8  18   2     1929.71     1993.01     79.69 o 
   9  18   2      594.05      586.25     60.85 o 
  10  18   2     1212.97     1099.72     74.69 o 
  11  18   2     1556.26     1600.53     71.75 o 
   0  19   2       40.20      -41.37     33.13 o 
   1  19   2      203.58      226.93     41.28 o 
   2  19   2      323.51      282.29     62.51 o 
   3  19   2        8.92       25.89     30.77 o 
   4  19   2      254.28      271.96     38.00 o 
   5  19   2      120.09       91.69     32.79 o 
   6  19   2        1.48       12.34     33.67 o 
   7  19   2      173.92      100.16     37.04 o 
   8  19   2      825.36      749.44     56.50 o 
   9  19   2      168.57      126.86     48.22 o 
  -5 -19   3      333.76      306.17     56.44 o 
  -4 -19   3      103.69       80.20     35.64 o 
  -3 -19   3       12.75        0.69     39.06 o 
  -2 -19   3       16.32       23.15     40.76 o 
  -9 -18   3      324.62      390.78     65.11 o 
  -8 -18   3      246.26      351.40     41.85 o 
  -7 -18   3     4946.27     5225.01    101.93 o 
  -6 -18   3     2916.73     3020.67     75.73 o 
  -5 -18   3      238.66      208.03     34.39 o 
  -4 -18   3      831.54      855.04     46.41 o 
  -3 -18   3      206.19      232.83     38.14 o 
  -2 -18   3       40.97       40.78     32.59 o 
  -1 -18   3     2305.38     2379.28    156.46 o 
   0 -18   3      327.27      362.19     47.96 o 
   1 -18   3      160.75      104.20     42.13 o 
   2 -18   3      246.70      336.62     47.76 o 
 -11 -17   3     1439.23     1422.92     86.34 o 
 -10 -17   3      895.28     1007.59    232.48 o 
  -9 -17   3      507.79      509.31     48.66 o 
  -8 -17   3      421.95      440.64     44.58 o 
  -7 -17   3     1098.83     1212.73     72.57 o 
  -6 -17   3      380.38      332.25     30.95 o 
  -5 -17   3      626.91      530.25     33.56 o 
  -4 -17   3     2197.93     2237.96     57.73 o 
  -3 -17   3     3773.31     4157.07     88.47 o 
  -2 -17   3     2822.17     2906.93     84.67 o 
  -1 -17   3     1136.72     1115.64    101.69 o 
   0 -17   3     1071.40     1057.28     70.33 o 
   1 -17   3       80.11       52.56     31.92 o 
   2 -17   3       75.79       52.27     32.12 o 
   3 -17   3      161.13      158.78     42.14 o 
   4 -17   3      387.07      383.94     49.34 o 
 -12 -16   3        4.38      -85.69     54.72 o 
 -11 -16   3      138.62      112.30     61.09 o 
 -10 -16   3      226.71      221.52     58.10 o 
  -9 -16   3      721.43      762.31     61.71 o 
  -8 -16   3       11.32        3.19     22.14 o 
  -7 -16   3     1218.89     1223.30     39.85 o 
  -6 -16   3     1929.01     1911.92     47.76 o 
  -5 -16   3       66.15       45.28     19.40 o 
  -4 -16   3     1849.15     1925.58     52.07 o 
  -3 -16   3       39.49       26.22     20.82 o 
  -2 -16   3     5262.26     5163.54     96.68 o 
  -1 -16   3     6141.20     6215.68    119.35 o 
   0 -16   3       43.98       -0.61     49.04 o 
   1 -16   3     2026.30     1886.48     64.32 o 
   2 -16   3      480.78      510.55     40.89 o 
   3 -16   3      165.69      221.92     35.99 o 
   4 -16   3     2283.11     2241.50    124.01 o 
   5 -16   3      446.44      438.50     89.86 o 
   6 -16   3      353.42      338.03     48.97 o 
 -13 -15   3     4210.15     4177.04    177.69 o 
 -12 -15   3       10.41      -49.45     44.26 o 
 -11 -15   3      353.77      316.04     61.59 o 
 -10 -15   3      726.74      743.88     53.51 o 
  -9 -15   3     6050.70     6075.37    105.41 o 
  -8 -15   3     3346.83     3539.36     64.02 o 
  -7 -15   3     1277.74     1145.88     37.38 o 
  -6 -15   3      781.42      980.26     34.72 o 
  -5 -15   3     1640.35     1597.45     41.75 o 
  -4 -15   3      679.99      639.28     29.05 o 
  -3 -15   3       14.44      -11.41     18.21 o 
  -2 -15   3      968.15     1052.78     37.16 o 
  -1 -15   3     2981.74     2825.10     73.49 o 
   0 -15   3     2600.59     2704.95     87.47 o 
   1 -15   3      487.92      541.43     51.73 o 
   2 -15   3     6743.63     6914.10    127.99 o 
   3 -15   3     4908.79     4868.20    101.73 o 
   4 -15   3     2044.00     2066.17     67.73 o 
   5 -15   3     1000.99     1038.75     51.90 o 
   6 -15   3      508.72      430.05     42.72 o 
   7 -15   3       55.88       18.04     38.33 o 
 -14 -14   3     4416.19     4423.96    180.88 o 
 -13 -14   3     2717.29     2528.62    131.90 o 
 -12 -14   3      769.88      874.67     66.01 o 
 -11 -14   3       24.49      -20.77     31.18 o 
 -10 -14   3       23.21        8.82     24.40 o 
  -9 -14   3     1493.30     1592.65     61.34 o 
  -8 -14   3     2057.56     2560.81    115.73 o 
  -7 -14   3      718.46      697.29     30.20 o 
  -6 -14   3      252.58      190.98     19.93 o 
  -5 -14   3       64.81       35.10     15.78 o 
  -4 -14   3       71.18       48.42     16.17 o 
  -3 -14   3       15.60        5.46     14.70 o 
  -2 -14   3       42.21       19.33     16.53 o 
  -1 -14   3      194.52      179.05     20.76 o 
   0 -14   3      142.43       90.87     25.11 o 
   1 -14   3      205.31      157.76     27.65 o 
   2 -14   3       58.57       41.90     25.49 o 
   3 -14   3      280.53      269.90     32.79 o 
   4 -14   3     1952.65     1913.17     61.24 o 
   5 -14   3      240.32      207.75     38.19 o 
   6 -14   3     1089.14     1034.01     50.80 o 
   7 -14   3     1715.61     1719.88     64.94 o 
   8 -14   3       96.02       71.19     41.59 o 
 -14 -13   3     3085.72     2984.20    115.20 o 
 -13 -13   3     1151.17     1173.11     53.65 o 
 -12 -13   3       74.48       74.71     25.48 o 
 -11 -13   3      147.08       97.86     21.57 o 
 -10 -13   3      893.79      924.82     35.56 o 
  -9 -13   3    10383.41    10634.71    180.23 o 
  -8 -13   3     8275.76     8786.60    111.76 o 
  -7 -13   3     2653.06     2436.06     50.11 o 
  -6 -13   3      524.54      515.22     24.04 o 
  -5 -13   3      466.13      484.32     22.81 o 
  -4 -13   3     8490.03     8965.80    102.89 o 
  -3 -13   3    15551.77    16786.70    168.72 o 
  -2 -13   3     2166.02     2232.68     41.84 o 
  -1 -13   3      711.42      720.24     30.55 o 
   0 -13   3     3263.39     2900.03     54.29 o 
   1 -13   3        0.07        2.85     19.75 o 
   2 -13   3     1326.31     1266.04     47.41 o 
   3 -13   3      345.42      396.18     32.34 o 
   4 -13   3      926.00      950.19     71.23 o 
   5 -13   3     3886.08     3683.51     83.61 o 
   6 -13   3     1733.82     1731.41     53.25 o 
   7 -13   3     1144.02     1161.74     57.63 o 
   8 -13   3     2913.67     2905.48     80.49 o 
   9 -13   3     3881.59     4290.08    113.91 o 
 -15 -12   3      713.20      701.96     54.72 o 
 -14 -12   3      219.36      268.80     72.11 o 
 -13 -12   3      735.57      765.30     63.91 o 
 -12 -12   3      218.37      194.25     24.03 o 
 -11 -12   3        2.55        8.51     18.76 o 
 -10 -12   3     1218.28     1212.60     39.72 o 
  -9 -12   3     4442.68     4463.35     67.07 o 
  -8 -12   3     3061.95     3274.57     51.33 o 
  -7 -12   3       13.96       12.99     11.28 o 
  -6 -12   3       50.15       67.28     14.62 o 
  -5 -12   3       24.22        6.78     12.66 o 
  -4 -12   3       34.50       25.59     13.31 o 
  -3 -12   3     2796.28     2867.66     46.72 o 
  -2 -12   3     1371.64     1267.98     30.99 o 
  -1 -12   3       86.94       83.00     13.59 o 
   0 -12   3      157.49      184.85     18.03 o 
   1 -12   3      108.85      129.25     16.87 o 
   2 -12   3       18.81       52.77     21.13 o 
   3 -12   3       52.01       42.96     21.43 o 
   4 -12   3       75.48       59.70     23.75 o 
   5 -12   3      306.89      279.75     26.71 o 
   6 -12   3       92.82       62.98     23.90 o 
   7 -12   3       38.49        0.95     26.22 o 
   8 -12   3       76.11       61.88     26.18 o 
   9 -12   3      159.54      204.28     35.98 o 
  10 -12   3        8.59       -2.99     38.59 o 
 -15 -11   3     4385.97     4285.99    116.96 o 
 -14 -11   3      882.95      942.81     46.06 o 
 -13 -11   3       41.28       40.92     18.69 o 
 -12 -11   3      440.57      422.20     28.51 o 
 -11 -11   3      280.38      277.87     24.50 o 
 -10 -11   3     1546.69     1553.20     41.18 o 
  -9 -11   3      874.71      918.46     30.07 o 
  -8 -11   3     5288.14     5454.47     69.48 o 
  -7 -11   3        2.23        2.82     12.10 o 
  -6 -11   3     1103.54     1396.36     31.95 o 
  -5 -11   3      752.29      878.26     26.31 o 
  -4 -11   3    14060.31    13940.99    141.31 o 
  -3 -11   3    28606.14    27585.45    255.61 o 
  -2 -11   3     6050.06     6020.87     72.05 o 
  -1 -11   3       65.84      113.49     13.19 o 
   0 -11   3       60.98      110.84     13.02 o 
   1 -11   3     6295.27     5906.08     80.63 o 
   2 -11   3    21977.23    21874.19    235.35 o 
   3 -11   3     7441.07     6977.25    105.66 o 
   4 -11   3      270.25      193.94     22.25 o 
   5 -11   3     1021.75      978.71     36.68 o 
   6 -11   3      779.91      752.52     36.84 o 
   7 -11   3      916.93      908.36     40.13 o 
   8 -11   3      397.16      356.41     31.01 o 
   9 -11   3       91.37       44.23     26.06 o 
  10 -11   3     1371.58     1179.73     54.89 o 
  11 -11   3     1644.66     1687.42     75.94 o 
 -16 -10   3       56.45      122.02     40.02 o 
 -15 -10   3      326.64      334.83     38.42 o 
 -14 -10   3     3027.36     3070.53     65.04 o 
 -13 -10   3     4323.69     4264.90     84.63 o 
 -12 -10   3     2427.44     2291.47     78.61 o 
 -11 -10   3       43.64       44.83     18.18 o 
 -10 -10   3     2528.02     2435.61     50.08 o 
  -9 -10   3     1291.79     1264.34     33.65 o 
  -8 -10   3     7918.50     7928.42     89.86 o 
  -7 -10   3     2394.77     2663.77     42.58 o 
  -6 -10   3     2072.13     1991.57     35.30 o 
  -5 -10   3     2560.31     2692.29     40.85 o 
  -4 -10   3       33.72       24.16      8.99 o 
  -3 -10   3      383.39      418.66     17.65 o 
  -2 -10   3      421.74      433.39     17.54 o 
  -1 -10   3      942.59      959.03     23.82 o 
   0 -10   3      498.15      540.53     22.60 o 
   1 -10   3       29.60       28.77     11.03 o 
   2 -10   3      462.47      496.13     21.46 o 
   3 -10   3      401.82      320.29     19.24 o 
   4 -10   3     1125.43     1124.86     31.68 o 
   5 -10   3     1798.66     1670.55     44.62 o 
   6 -10   3      747.09      704.78     32.08 o 
   7 -10   3     1691.76     1746.30     49.73 o 
   8 -10   3        7.16        4.80     21.43 o 
   9 -10   3       25.86       24.79     23.82 o 
  10 -10   3      147.75      114.50     28.24 o 
  11 -10   3      191.48       62.07     49.09 o 
  12 -10   3       72.53       13.86     40.09 o 
 -16  -9   3     2770.92     2773.11    134.53 o 
 -15  -9   3     2255.31     2097.27     74.40 o 
 -14  -9   3      619.21      612.41     38.42 o 
 -13  -9   3       37.57       31.77     19.97 o 
 -12  -9   3       99.82       67.45     24.56 o 
 -11  -9   3    10726.39     9982.94    128.22 o 
 -10  -9   3     8426.59     8373.63    110.56 o 
  -9  -9   3     7253.79     7147.87     96.91 o 
  -8  -9   3        3.70       11.14     11.65 o 
  -7  -9   3      589.20      516.82     19.73 o 
  -6  -9   3     5275.18     5594.02     66.63 o 
  -5  -9   3     8130.95     7907.95     85.18 o 
  -4  -9   3     1561.67     1437.07     27.53 o 
  -3  -9   3       64.63       92.94      9.59 o 
  -2  -9   3     1271.73     1212.01     25.46 o 
  -1  -9   3        0.03        3.47      9.18 o 
   0  -9   3      473.40      486.42     17.87 o 
   1  -9   3    14789.92    14244.79    144.01 o 
   2  -9   3    23143.98    22304.23    215.94 o 
   3  -9   3     5975.11     6217.17     74.37 o 
   4  -9   3      455.82      459.42     23.48 o 
   5  -9   3      279.69      258.34     18.22 o 
   6  -9   3     2735.54     2806.37     65.42 o 
   7  -9   3    10503.17    10857.05    146.44 o 
   8  -9   3    20108.71    19859.87    243.61 o 
   9  -9   3     1311.38     1303.87     45.72 o 
  10  -9   3      757.82      678.77     37.33 o 
  11  -9   3       75.31       28.35     27.03 o 
  12  -9   3     1115.18     1174.99     56.18 o 
  13  -9   3      526.56      537.92     54.44 o 
 -16  -8   3      153.18      108.42     58.43 o 
 -15  -8   3      484.34      454.66     38.64 o 
 -14  -8   3       14.31       16.88     24.09 o 
 -13  -8   3     2277.93     2300.43     52.45 o 
 -12  -8   3     1478.82     1436.77     42.43 o 
 -11  -8   3      161.82      196.74     19.77 o 
 -10  -8   3      144.67      139.18     17.48 o 
  -9  -8   3     1726.77     1595.55     38.15 o 
  -8  -8   3    21078.63    20147.70    180.13 o 
  -7  -8   3     8059.60     7791.40     71.68 o 
  -6  -8   3      143.33      100.18     11.42 o 
  -5  -8   3    11459.18    11889.78    104.22 o 
  -4  -8   3     1422.10     1325.20     22.38 o 
  -3  -8   3     4475.88     4675.04     54.82 o 
  -2  -8   3     6270.17     5505.59     57.50 o 
  -1  -8   3      107.26       97.03     11.30 o 
   0  -8   3     2723.59     2462.04     35.15 o 
   1  -8   3     7052.69     6619.49     70.79 o 
   2  -8   3      940.36      979.78     39.15 o 
   3  -8   3       42.64       33.97      8.83 o 
   4  -8   3      718.68      739.28     19.48 o 
   5  -8   3      670.97      714.61     24.37 o 
   6  -8   3       70.51       45.62     14.10 o 
   7  -8   3      423.66      464.66     24.89 o 
   8  -8   3      821.30      821.45     30.96 o 
   9  -8   3      378.14      306.13     23.86 o 
  10  -8   3      443.46      449.93     32.12 o 
  11  -8   3      233.64      224.05     29.95 o 
  12  -8   3     1837.87     1915.26     59.07 o 
  13  -8   3      641.43      667.05     49.08 o 
 -16  -7   3      390.71      228.97     52.49 o 
 -15  -7   3     1036.39     1095.93     72.66 o 
 -14  -7   3     1508.30     1499.85     50.92 o 
 -13  -7   3       59.80       39.53     22.56 o 
 -12  -7   3      662.45      654.72     37.07 o 
 -11  -7   3     1556.69     1514.42     37.98 o 
 -10  -7   3     5194.26     5036.86     60.04 o 
  -9  -7   3     2619.49     2556.71     37.94 o 
  -8  -7   3     2904.42     2858.74     37.63 o 
  -7  -7   3       43.96       48.38      9.03 o 
  -6  -7   3    14710.00    15946.19    142.24 o 
  -5  -7   3    29490.09    30844.92    258.67 o 
  -4  -7   3     8187.47     7617.62     74.54 o 
  -3  -7   3     5483.40     5281.36     54.63 o 
  -2  -7   3     6798.36     6667.09     61.51 o 
  -1  -7   3     3815.98     3437.17     49.29 o 
   0  -7   3    14120.78    13846.07    121.33 o 
   1  -7   3      545.81      575.57     16.13 o 
   2  -7   3     5540.39     5267.29     53.74 o 
   3  -7   3       17.59       12.37      7.20 o 
   4  -7   3       53.08      102.64      9.11 o 
   5  -7   3        4.09       25.16      9.62 o 
   6  -7   3     2248.10     2444.31     54.10 o 
   7  -7   3     5650.56     5578.19     77.22 o 
   8  -7   3     2564.06     2561.60     49.50 o 
   9  -7   3       42.94       -9.83     16.27 o 
  10  -7   3      443.73      468.28     26.96 o 
  11  -7   3     3081.75     3173.65     62.60 o 
  12  -7   3     7337.86     7460.38    112.00 o 
  13  -7   3     5328.26     5558.68     92.30 o 
  14  -7   3     1335.16     1369.82     62.26 o 
 -17  -6   3      294.07      167.82     66.06 o 
 -16  -6   3      654.87      672.39     66.28 o 
 -15  -6   3     7377.02     7809.06    393.42 o 
 -14  -6   3     4302.78     4150.45    127.83 o 
 -13  -6   3      576.71      572.99     44.09 o 
 -12  -6   3     1004.18      957.47     27.02 o 
 -11  -6   3      890.07      965.75     23.81 o 
 -10  -6   3     1645.27     1468.78     27.49 o 
  -9  -6   3      339.51      341.66     19.58 o 
  -8  -6   3       12.36       28.61      8.20 o 
  -7  -6   3       26.00       13.97      7.39 o 
  -6  -6   3       12.74       16.88      7.08 o 
  -5  -6   3    12293.66    12226.36    111.27 o 
  -4  -6   3        2.34       10.76      6.57 o 
  -3  -6   3    47858.83    49097.06    399.91 o 
  -2  -6   3    18866.35    17780.18    171.90 o 
  -1  -6   3     8640.29    10041.36     85.68 o 
   0  -6   3    16832.17    16101.52    130.96 o 
   1  -6   3     1663.55     1448.43     23.19 o 
   2  -6   3     7684.25     7298.33     79.53 o 
   3  -6   3    23897.04    24128.50    202.32 o 
   4  -6   3     2189.01     2217.16     29.36 o 
   5  -6   3    12740.97    12815.52    125.75 o 
   6  -6   3    12631.19    12423.63    121.69 o 
   7  -6   3      102.96       88.67     12.31 o 
   8  -6   3     6335.08     6349.50     78.14 o 
   9  -6   3      783.43      788.07     35.44 o 
  10  -6   3      637.88      601.11     40.06 o 
  11  -6   3       21.63       20.54     18.96 o 
  12  -6   3      394.10      432.32     38.65 o 
  13  -6   3     1046.73     1145.39     57.51 o 
  14  -6   3       13.44       -7.02     33.42 o 
 -17  -5   3      170.78      169.47     53.34 o 
 -16  -5   3     1203.64     1344.84     81.99 o 
 -15  -5   3     5444.42     5349.15    154.35 o 
 -14  -5   3     4360.00     4504.61    120.62 o 
 -13  -5   3       20.02       43.09     17.71 o 
 -12  -5   3      490.75      506.39     21.81 o 
 -11  -5   3     2937.54     2678.75     37.86 o 
 -10  -5   3     4838.41     4952.91     55.07 o 
  -9  -5   3     4789.26     4451.70     49.92 o 
  -8  -5   3      354.91      500.73     14.63 o 
  -7  -5   3       10.28       11.85      9.64 o 
  -6  -5   3     2843.04     2679.20     47.46 o 
  -5  -5   3     6279.17     6934.73     64.54 o 
  -4  -5   3      140.24      146.65      8.61 o 
  -3  -5   3     3743.45     4293.08     44.74 o 
  -2  -5   3     1848.98     2049.69     24.44 o 
  -1  -5   3    15034.40    14479.51    118.27 o 
   0  -5   3    17252.03    17418.99    134.13 o 
   1  -5   3    29415.35    29049.31    208.81 o 
   2  -5   3    16542.02    16138.73    146.96 o 
   3  -5   3    20110.39    18752.18    158.60 o 
   4  -5   3     3591.78     3533.20     36.66 o 
   5  -5   3     6219.36     6504.71     77.75 o 
   6  -5   3     1567.74     1481.20     28.32 o 
   7  -5   3     7665.38     7662.27     82.66 o 
   8  -5   3     6571.39     6746.39     91.63 o 
   9  -5   3     2759.79     2688.41     54.06 o 
  10  -5   3     1489.11     1357.95     34.17 o 
  11  -5   3      146.32      117.52     17.98 o 
  12  -5   3     1313.51     1532.10     39.40 o 
  13  -5   3      124.88      119.63     21.43 o 
  14  -5   3       18.20      -11.70     25.77 o 
  15  -5   3       27.48       11.29     31.35 o 
 -17  -4   3       97.10       86.06     50.40 o 
 -16  -4   3     2128.30     2041.85     96.88 o 
 -15  -4   3     6503.56     6878.02    128.87 o 
 -14  -4   3     1190.62     1195.64     48.70 o 
 -13  -4   3       49.64       57.26     19.63 o 
 -12  -4   3      441.66      425.81     21.69 o 
 -11  -4   3        6.91        7.83     11.44 o 
 -10  -4   3    11462.70    11426.96    103.37 o 
  -9  -4   3    10780.76    10044.86     91.64 o 
  -8  -4   3     4263.43     4582.15     48.75 o 
  -7  -4   3      138.52      116.76      8.47 o 
  -6  -4   3       30.38       31.02      6.53 o 
  -5  -4   3     2245.97     2123.67     27.53 o 
  -4  -4   3       47.40      148.39     31.69 o 
  -3  -4   3      922.35      961.90     30.35 o 
  -2  -4   3      594.98      528.06     12.49 o 
  -1  -4   3      133.94      217.31      8.62 o 
   0  -4   3     1064.26     1080.10     13.63 o 
   1  -4   3      679.22      598.81     10.25 o 
   2  -4   3     5810.09     5580.11     50.49 o 
   3  -4   3     6738.21     6186.46     51.89 o 
   4  -4   3        7.23       68.92      7.38 o 
   5  -4   3    11671.92    11876.22    119.29 o 
   6  -4   3     4094.07     4040.79     52.29 o 
   7  -4   3      130.10      125.04     11.86 o 
   8  -4   3     3608.80     3689.41     68.08 o 
   9  -4   3      280.44      309.17     18.35 o 
  10  -4   3     1154.34     1205.29     32.12 o 
  11  -4   3     4142.70     4416.17     68.77 o 
  12  -4   3     1253.25     1221.07     37.45 o 
  13  -4   3     1334.58     1393.30     45.12 o 
  14  -4   3     2085.62     1972.60     48.09 o 
  15  -4   3       87.48       78.72     26.28 o 
 -17  -3   3      778.87      749.21     71.05 o 
 -16  -3   3      818.08      796.96     48.96 o 
 -15  -3   3     2696.51     2761.20    148.94 o 
 -14  -3   3      399.11      420.81     31.72 o 
 -13  -3   3       46.03       25.62     18.67 o 
 -12  -3   3       13.03       50.45     14.96 o 
 -11  -3   3     1606.52     1440.06     40.49 o 
 -10  -3   3    15789.08    15658.51    154.27 o 
  -9  -3   3    12950.97    12816.44    118.93 o 
  -8  -3   3      418.57      447.61     15.18 o 
  -7  -3   3      627.57      496.00     12.74 o 
  -6  -3   3     1893.01     1460.36     23.71 o 
  -5  -3   3    43318.70    45264.35    371.21 o 
  -4  -3   3    21032.17    20688.39    174.90 o 
  -3  -3   3     9176.74     9069.06     86.75 o 
  -2  -3   3     8971.28    10018.73     89.29 o 
  -1  -3   3    32817.52    32777.45    261.05 o 
   0  -3   3    20477.90    21844.17    184.78 o 
   1  -3   3      876.19     1076.29     13.37 o 
   2  -3   3     7100.45     6631.19     54.82 o 
   3  -3   3    15054.87    14377.26    106.55 o 
   4  -3   3     9291.21     8485.14     71.31 o 
   5  -3   3     8508.03     9630.57     85.85 o 
   6  -3   3     2781.87     2717.53     45.16 o 
   7  -3   3     9542.30     9084.85     98.37 o 
   8  -3   3     7009.87     6822.23     84.08 o 
   9  -3   3     7157.88     7307.62     87.01 o 
  10  -3   3     1545.66     1719.99     38.80 o 
  11  -3   3     1785.62     1650.48     46.50 o 
  12  -3   3     2859.29     2893.93     54.86 o 
  13  -3   3     5890.47     5912.88     91.07 o 
  14  -3   3     3686.80     3760.82     70.76 o 
  15  -3   3       16.53       -1.05     24.72 o 
  16  -3   3     1524.50     1578.77     61.89 o 
 -16  -2   3       11.93      -61.42     30.71 o 
 -15  -2   3      798.57      832.62     41.59 o 
 -14  -2   3     2140.20     2155.35     57.76 o 
 -13  -2   3      268.97      259.53     25.00 o 
 -12  -2   3      397.68      367.82     22.36 o 
 -11  -2   3     2070.08     1933.30     37.15 o 
 -10  -2   3     4728.21     5008.05     63.21 o 
  -9  -2   3      713.58      569.58     24.95 o 
  -8  -2   3     1340.92     1211.19     30.53 o 
  -7  -2   3     1067.50      992.33     19.06 o 
  -6  -2   3     8611.05     8656.30     75.16 o 
  -5  -2   3      443.63      567.06     11.76 o 
  -4  -2   3    20603.69    19716.30    166.33 o 
  -3  -2   3    21197.04    21110.27    178.72 o 
  -2  -2   3     1030.48     1203.22     16.69 o 
  -1  -2   3     9494.56     8938.43     84.39 o 
   0  -2   3     1011.72      959.97     15.35 o 
   1  -2   3     2652.89     2808.56     29.34 o 
   2  -2   3       93.17       54.18      6.24 o 
   3  -2   3        7.75       70.95      4.81 o 
   4  -2   3     1115.22      677.03     12.37 o 
   5  -2   3      265.75      221.45      8.62 o 
   6  -2   3     4264.76     5246.50     49.48 o 
   7  -2   3     2344.64     2556.92     32.08 o 
   8  -2   3     1707.77     1621.48     33.01 o 
   9  -2   3     1405.77     1314.24     34.44 o 
  10  -2   3     4491.97     4411.10     62.11 o 
  11  -2   3     9160.75     9354.75    109.78 o 
  12  -2   3      875.54      810.67     41.22 o 
  13  -2   3     1200.44     1318.35     37.46 o 
  14  -2   3      242.22      322.21     26.15 o 
  15  -2   3      516.72      571.58     52.81 o 
  16  -2   3     2543.52     2566.35     85.18 o 
 -16  -1   3     3474.08     3731.33     91.38 o 
 -15  -1   3       93.97       51.54     27.84 o 
 -14  -1   3      293.63      332.74     45.33 o 
 -13  -1   3       36.86       16.95     21.59 o 
 -12  -1   3     3761.80     3795.53     61.05 o 
 -11  -1   3     8719.59     8679.32    103.92 o 
 -10  -1   3      111.96      107.26     12.81 o 
  -9  -1   3     5132.52     5264.73     59.11 o 
  -8  -1   3       12.98       -8.85      8.43 o 
  -7  -1   3      224.20      190.66     10.46 o 
  -6  -1   3     2781.67     2780.72     33.22 o 
  -5  -1   3    35468.18    33282.90    316.56 o 
  -4  -1   3    22597.10    25202.49    280.36 o 
  -3  -1   3    10722.81     9390.85     96.78 o 
  -2  -1   3    11149.15    12042.62    127.59 o 
  -1  -1   3     6779.10     6529.97     61.41 o 
   0  -1   3    22938.36    25538.31    213.29 o 
   1  -1   3    54342.63    54710.33    706.15 o 
   2  -1   3     3108.57     3164.80     28.15 o 
   3  -1   3    13884.48    15173.53    126.62 o 
   4  -1   3     7173.24     6177.14     56.79 o 
   5  -1   3     2662.87     1850.34     22.65 o 
   6  -1   3    33953.28    36391.18    313.89 o 
   7  -1   3      759.49      730.28     20.31 o 
   8  -1   3      851.57      902.82     18.36 o 
   9  -1   3     9342.68     9516.20     95.47 o 
  10  -1   3     4015.00     4095.76     62.92 o 
  11  -1   3       90.41       58.49     12.26 o 
  12  -1   3      530.86      525.91     24.78 o 
  13  -1   3     6545.73     6915.41    158.83 o 
  14  -1   3     5692.64     5784.67     83.61 o 
  15  -1   3      300.66      273.86     31.11 o 
  16  -1   3        1.34       -6.07     32.64 o 
 -16   0   3      613.94      703.18     77.33 o 
 -15   0   3     2936.61     3066.34     88.47 o 
 -14   0   3     2206.04     2192.73     69.62 o 
 -13   0   3      154.87      129.39     25.26 o 
 -12   0   3      290.69      273.37     22.41 o 
 -11   0   3     1983.75     1972.42     38.61 o 
 -10   0   3      353.03      300.70     18.99 o 
  -9   0   3     4927.45     5057.07     57.29 o 
  -8   0   3     6260.31     6271.52     65.15 o 
  -7   0   3      183.04      143.11     10.46 o 
  -6   0   3      339.60      183.65      9.89 o 
  -5   0   3     1171.02     1400.29     23.77 o 
  -4   0   3     1193.17     1011.33     23.01 o 
  -3   0   3     4757.33     6746.05     64.61 o 
  -2   0   3    23314.40    22976.19    218.42 o 
  -1   0   3        9.73       18.17      5.38 o 
   0   0   3     3013.16     3628.46     33.02 o 
   1   0   3     1244.12      845.68     10.79 o 
   2   0   3       88.98      117.61      6.40 o 
   3   0   3       11.80       10.57      6.73 o 
   4   0   3       54.59       61.77      6.17 o 
   5   0   3       61.46      147.84      8.39 o 
   6   0   3      796.60      549.59     13.90 o 
   7   0   3       32.34       15.05      6.71 o 
   8   0   3     4152.57     4160.98     44.11 o 
   9   0   3     1359.84     1399.20     24.28 o 
  10   0   3      619.16      601.28     17.50 o 
  11   0   3     3334.47     3047.66     47.74 o 
  12   0   3      469.11      491.24     22.64 o 
  13   0   3      241.50      219.28     19.92 o 
  14   0   3     2065.67     2018.01     49.39 o 
  15   0   3      482.71      512.09     53.36 o 
  16   0   3     1810.02     1952.17    114.41 o 
  17   0   3      572.93      541.68     77.80 o 
 -16   1   3     2712.64     2814.44    137.88 o 
 -15   1   3      110.29      108.86     40.29 o 
 -14   1   3      411.53      453.51     40.63 o 
 -13   1   3      348.24      369.02     38.67 o 
 -12   1   3    12566.04    12944.64    148.69 o 
 -11   1   3    10573.66    10506.85    122.88 o 
 -10   1   3     2437.73     2572.99     49.51 o 
  -9   1   3       16.05      -12.35     10.55 o 
  -8   1   3       68.45       53.25     10.46 o 
  -7   1   3     9482.44     9699.97     97.36 o 
  -6   1   3    17206.67    16263.15    150.87 o 
  -5   1   3     2605.12     3298.76     73.36 o 
  -4   1   3     2918.92     3812.97     53.19 o 
  -3   1   3      138.55      151.93      9.40 o 
  -2   1   3     5985.05     7491.98     88.37 o 
  -1   1   3      171.63      196.59      9.07 o 
   0   1   3     4426.59     5031.74     73.43 o 
   1   1   3    69534.11    73967.22   1304.19 o 
   2   1   3       10.97       55.04      3.40 o 
   3   1   3       58.74       38.51      4.03 o 
   4   1   3     2428.53     3240.44     35.20 o 
   5   1   3    13864.60    12906.00    106.19 o 
   6   1   3    38732.47    36964.05    289.68 o 
   7   1   3    42033.29    43183.19    352.49 o 
   8   1   3      786.26      942.89     19.60 o 
   9   1   3     4680.12     4727.63     48.16 o 
  10   1   3      408.92      448.36     15.76 o 
  11   1   3    16152.99    16132.12    150.32 o 
  12   1   3     5239.83     5530.31     71.72 o 
  13   1   3       98.63       92.00     15.55 o 
  14   1   3     1715.36     1704.13     49.26 o 
  15   1   3     1804.32     1882.43     76.06 o 
  16   1   3      522.09      623.32     75.22 o 
  17   1   3      409.48      391.87     70.61 o 
 -16   2   3      124.30       76.99     44.16 o 
 -15   2   3       33.90      101.32     40.75 o 
 -14   2   3     1774.24     1940.42     76.37 o 
 -13   2   3      507.25      450.04     38.11 o 
 -12   2   3      138.11      112.55     22.57 o 
 -11   2   3      339.23      314.22     29.06 o 
 -10   2   3     5113.54     4929.33     68.74 o 
  -9   2   3     9946.41     9617.05    109.51 o 
  -8   2   3     5515.82     5912.57     70.14 o 
  -7   2   3     3690.89     3871.12     49.47 o 
  -6   2   3     2954.72     3040.30     47.79 o 
  -5   2   3      152.96      108.49      9.36 o 
  -4   2   3    39714.91    36053.70    396.83 o 
  -3   2   3    28474.78    32356.88    355.58 o 
  -2   2   3     5731.81     6034.20     73.21 o 
  -1   2   3     6184.73     7069.02     91.56 o 
   0   2   3    25368.69    29593.51    359.70 o 
   1   2   3      691.87      470.16     14.84 o 
   2   2   3     4616.05     4574.58     56.47 o 
   3   2   3      241.01      222.62      6.90 o 
   4   2   3      198.12      169.62      6.95 o 
   5   2   3      255.44      574.02     12.23 o 
   6   2   3     9527.95     9445.97     81.38 o 
   7   2   3     1603.02     1568.63     22.50 o 
   8   2   3      108.26       91.16      9.56 o 
   9   2   3      211.97      218.16     11.12 o 
  10   2   3      113.40      103.61     11.35 o 
  11   2   3     7083.24     7138.96     76.31 o 
  12   2   3       39.27       -4.53     13.61 o 
  13   2   3       27.83       11.21     16.66 o 
  14   2   3      694.06      660.70     31.06 o 
  15   2   3       13.39      -16.43     28.71 o 
  16   2   3      230.65      218.04     58.70 o 
  17   2   3      847.20      896.55     89.73 o 
 -15   3   3     1517.98     1565.20     75.64 o 
 -14   3   3       57.99        1.99     50.18 o 
 -13   3   3     1228.45     1255.45     54.30 o 
 -12   3   3     1576.52     1666.77     55.99 o 
 -11   3   3       22.17       50.04     18.89 o 
 -10   3   3      256.98      329.81     23.50 o 
  -9   3   3      550.42      521.31     25.54 o 
  -8   3   3      374.00      352.60     17.63 o 
  -7   3   3     9011.77     9330.44     98.70 o 
  -6   3   3    31250.15    29794.99    302.48 o 
  -5   3   3    10850.60    10862.07    118.21 o 
  -4   3   3     7098.88     7473.58     93.60 o 
  -3   3   3     9443.58     7652.22     83.29 o 
  -2   3   3    19113.18    22371.24    273.91 o 
  -1   3   3    21949.55    24421.21    370.42 o 
   0   3   3     4526.21     4465.57    126.33 o 
   1   3   3     8818.74     8017.22    121.88 o 
   2   3   3     7766.29     6881.95     94.40 o 
   3   3   3     1364.92     1695.48     25.07 o 
   4   3   3     3848.31     3998.18     39.40 o 
   5   3   3     6653.16     7869.54     72.70 o 
   6   3   3     7305.94     5892.38     54.40 o 
   7   3   3     2180.20     2335.44     28.59 o 
   8   3   3       14.51       18.90      6.74 o 
   9   3   3      598.12      691.57     18.20 o 
  10   3   3     4610.40     4615.67     56.22 o 
  11   3   3    17279.35    17199.78    148.82 o 
  12   3   3    14916.94    15347.55    153.75 o 
  13   3   3      875.17      826.68     32.59 o 
  14   3   3      499.17      483.72     32.45 o 
  15   3   3      484.29      390.86     32.48 o 
  16   3   3     2866.55     2862.64    134.10 o 
  17   3   3     5024.70     5203.30    197.78 o 
 -15   4   3     2625.45     2754.68    110.84 o 
 -14   4   3       76.88       31.42     36.21 o 
 -13   4   3     1239.62     1231.15     52.21 o 
 -12   4   3      192.28      120.07     25.24 o 
 -11   4   3      662.53      720.24     39.74 o 
 -10   4   3      564.99      546.98     30.01 o 
  -9   4   3      403.47      423.90     24.80 o 
  -8   4   3      254.94      307.64     20.70 o 
  -7   4   3     1788.31     1798.09     33.57 o 
  -6   4   3      382.25      429.27     18.06 o 
  -5   4   3       33.50       27.13      7.49 o 
  -4   4   3    18732.14    17546.77    165.51 o 
  -3   4   3    10411.90    10466.39    111.35 o 
  -2   4   3     3638.19     2905.94     36.53 o 
  -1   4   3    12214.81    13442.08    136.52 o 
   0   4   3      490.44      482.88     30.27 o 
   1   4   3     5462.64     5600.38     89.18 o 
   2   4   3     8718.50    10328.29    124.26 o 
   3   4   3    15251.76    14504.68    155.56 o 
   4   4   3    21829.35    22475.51    238.22 o 
   5   4   3    13464.54    13047.21    108.38 o 
   6   4   3      837.63      887.75     15.72 o 
   7   4   3    15456.13    15026.17    125.70 o 
   8   4   3      372.55      425.16     12.93 o 
   9   4   3      128.97       80.66      8.24 o 
  10   4   3       56.16       89.91      9.30 o 
  11   4   3     1213.28     1340.56     27.79 o 
  12   4   3     2996.52     2765.94     48.09 o 
  13   4   3      642.05      712.49     36.92 o 
  14   4   3       72.17       62.35     20.07 o 
  15   4   3       29.21       62.39     24.44 o 
  16   4   3     2371.74     2262.58    120.05 o 
  17   4   3     4922.02     5018.52    192.81 o 
 -15   5   3     1845.30     1857.21     93.41 o 
 -14   5   3      128.40      142.21     46.40 o 
 -13   5   3      593.29      492.14     46.05 o 
 -12   5   3     3530.47     3823.69     98.52 o 
 -11   5   3     6568.11     6531.44    105.09 o 
 -10   5   3     4261.41     4208.53     76.25 o 
  -9   5   3        9.42      -17.89     16.12 o 
  -8   5   3      119.71      110.04     17.39 o 
  -7   5   3     1568.76     1492.30     37.63 o 
  -6   5   3     1271.81     1121.88     25.91 o 
  -5   5   3      920.63      945.86     21.26 o 
  -4   5   3     1096.58     1280.81     23.66 o 
  -3   5   3     9447.15     8567.33     86.37 o 
  -2   5   3    23403.88    23880.92    237.84 o 
  -1   5   3    44954.04    46007.11    484.82 o 
   0   5   3    15735.87    14290.22    176.27 o 
   1   5   3     8190.97     7998.06     87.81 o 
   2   5   3     5238.50     5670.41     81.41 o 
   3   5   3     6932.03     7206.15     92.97 o 
   4   5   3    13078.76    11484.92    152.27 o 
   5   5   3     7260.28     6705.41     72.40 o 
   6   5   3     8644.52     8680.44     73.27 o 
   7   5   3     6421.93     6332.62     60.14 o 
   8   5   3       37.97       43.52      7.16 o 
   9   5   3      823.16      743.32     18.12 o 
  10   5   3        3.29      -13.03      7.36 o 
  11   5   3      226.20      272.97     15.88 o 
  12   5   3      116.15       78.91     14.84 o 
  13   5   3      498.13      512.15     28.23 o 
  14   5   3        1.86       -3.94     17.20 o 
  15   5   3     1607.63     1806.33     61.75 o 
  16   5   3     5007.45     5709.39    137.24 o 
  17   5   3     1351.17     1370.79    103.03 o 
 -14   6   3        5.05       42.27     42.26 o 
 -13   6   3      145.62       61.25     33.28 o 
 -12   6   3       43.91      -19.01     25.09 o 
 -11   6   3     8038.37     8281.81    132.85 o 
 -10   6   3     6817.12     6775.68    102.43 o 
  -9   6   3      198.87      207.18     21.90 o 
  -8   6   3    11335.17    11073.69    131.28 o 
  -7   6   3      685.78      725.60     24.83 o 
  -6   6   3     4117.77     4024.09     57.78 o 
  -5   6   3      401.77      395.57     15.20 o 
  -4   6   3       15.96       29.48      7.64 o 
  -3   6   3        4.15       48.82      7.21 o 
  -2   6   3      990.81     1381.17     32.61 o 
  -1   6   3     2262.02     2329.26     33.12 o 
   0   6   3      949.23     1194.85     23.63 o 
   1   6   3     3324.13     3604.85     41.74 o 
   2   6   3    15279.26    15958.56    173.64 o 
   3   6   3      190.88      156.90     10.51 o 
   4   6   3    15113.44    14935.07    161.80 o 
   5   6   3    16732.07    16495.42    164.20 o 
   6   6   3     1898.64     1888.31     50.49 o 
   7   6   3    14353.74    14193.14    118.25 o 
   8   6   3      382.81      427.63     13.35 o 
   9   6   3     8801.86     8825.16     86.07 o 
  10   6   3     9900.32     9987.57     97.12 o 
  11   6   3      714.62      690.41     23.49 o 
  12   6   3     5721.06     5715.07     75.62 o 
  13   6   3     4925.45     4829.35     68.91 o 
  14   6   3      223.72      275.89     37.05 o 
  15   6   3     1448.71     1518.53     52.62 o 
  16   6   3      363.67      300.08     42.31 o 
  17   6   3     1529.97     1601.59     83.78 o 
 -14   7   3        1.47      -55.91     40.87 o 
 -13   7   3      393.26      376.30     42.40 o 
 -12   7   3     1369.30     1270.09     49.60 o 
 -11   7   3     5398.00     5332.31     98.65 o 
 -10   7   3     6847.21     6880.90    113.44 o 
  -9   7   3      491.97      362.09     29.02 o 
  -8   7   3      336.91      304.97     21.79 o 
  -7   7   3     4632.44     4578.84     70.85 o 
  -6   7   3    30360.37    29790.92    329.70 o 
  -5   7   3    10659.36    10832.57    118.78 o 
  -4   7   3     2718.77     2703.17     35.46 o 
  -3   7   3     1001.46     1049.16     20.29 o 
  -2   7   3      554.10      417.09     12.24 o 
  -1   7   3     5380.49     5094.80     66.75 o 
   0   7   3    13882.93    13635.44    143.53 o 
   1   7   3      198.56      221.55     11.89 o 
   2   7   3     9666.32     9226.77    102.51 o 
   3   7   3    25585.59    26306.63    271.68 o 
   4   7   3     3876.16     4191.34     68.50 o 
   5   7   3     7646.38     7763.39     90.50 o 
   6   7   3     1588.30     1404.98     26.64 o 
   7   7   3     6499.90     6300.82     67.11 o 
   8   7   3     6170.08     6273.42     64.01 o 
   9   7   3     1806.16     1716.12     28.29 o 
  10   7   3     7890.53     8129.54     82.72 o 
  11   7   3    10914.04    10258.50    214.43 o 
  12   7   3     8253.58     8482.96    101.98 o 
  13   7   3      279.08      276.91     22.19 o 
  14   7   3      185.29      107.83     22.27 o 
  15   7   3      480.90      494.01     34.41 o 
  16   7   3       48.45       27.98     26.10 o 
  17   7   3      601.70      573.08     51.33 o 
 -13   8   3       96.85       64.41     35.54 o 
 -12   8   3      281.45      289.94     38.12 o 
 -11   8   3     1952.88     1891.64     56.64 o 
 -10   8   3     1268.22     1267.31     45.66 o 
  -9   8   3      217.90      197.44     23.74 o 
  -8   8   3     1228.93     1222.12     48.03 o 
  -7   8   3      506.76      447.49     24.50 o 
  -6   8   3     1120.57     1126.67     32.00 o 
  -5   8   3      977.17      989.95     27.65 o 
  -4   8   3     2485.00     2336.69     33.49 o 
  -3   8   3      982.57      945.77     20.75 o 
  -2   8   3      234.19      179.40     11.41 o 
  -1   8   3      217.32      165.09     15.08 o 
   0   8   3      435.37      496.05     14.88 o 
   1   8   3      343.49      270.65     10.98 o 
   2   8   3     1389.08     1431.16     26.75 o 
   3   8   3      467.16      633.90     18.63 o 
   4   8   3      562.48      563.68     16.31 o 
   5   8   3       17.67        1.49      7.72 o 
   6   8   3     2645.89     2816.21     38.49 o 
   7   8   3     1927.32     1797.42     38.12 o 
   8   8   3       10.32       24.76      7.65 o 
   9   8   3    10629.21    10790.58    137.27 o 
  10   8   3     8882.22     8704.92     88.14 o 
  11   8   3      247.63      170.96     14.39 o 
  12   8   3     2114.28     2238.35     42.32 o 
  13   8   3      102.08      131.90     17.64 o 
  14   8   3     3323.28     3174.15     63.24 o 
  15   8   3     6651.97     6858.90    127.90 o 
  16   8   3      502.05      487.36     47.28 o 
  17   8   3      170.10      144.86     41.05 o 
 -12   9   3     2308.02     2408.88     78.75 o 
 -11   9   3       15.56       -5.77     24.53 o 
 -10   9   3     1058.22     1067.65     43.56 o 
  -9   9   3        0.86      -22.61     19.79 o 
  -8   9   3      106.00      106.71     20.78 o 
  -7   9   3      304.42      326.14     23.04 o 
  -6   9   3     6241.18     6098.90     94.14 o 
  -5   9   3     3229.88     3125.40     56.69 o 
  -4   9   3     8004.97     7766.58    100.32 o 
  -3   9   3      881.17      950.07     27.02 o 
  -2   9   3     6228.40     6372.95     81.57 o 
  -1   9   3    34198.25    33307.79    359.19 o 
   0   9   3    64806.19    62063.11    678.20 o 
   1   9   3     8622.53     9000.26    117.99 o 
   2   9   3       47.26      270.69     13.44 o 
   3   9   3      682.62      763.29     32.62 o 
   4   9   3     9518.65     8904.36     99.14 o 
   5   9   3    10029.25    10055.84    108.57 o 
   6   9   3     3742.43     3671.68     47.17 o 
   7   9   3      731.94      768.89     27.42 o 
   8   9   3     8242.41     8615.72     93.30 o 
   9   9   3     6134.94     6118.35     69.63 o 
  10   9   3       32.11       33.55     11.88 o 
  11   9   3      758.18      776.64     21.71 o 
  12   9   3     3712.81     3682.26     52.89 o 
  13   9   3     4099.08     4024.16     61.13 o 
  14   9   3     2757.89     2716.93     57.24 o 
  15   9   3      347.62      287.04     42.04 o 
  16   9   3     4119.44     4295.87    115.56 o 
  17   9   3     2160.72     2167.15     82.58 o 
 -12  10   3        1.33        7.75     33.18 o 
 -11  10   3      288.99      303.46     36.48 o 
 -10  10   3     1666.83     1577.23     49.55 o 
  -9  10   3      111.83       53.23     23.19 o 
  -8  10   3      442.76      413.77     29.94 o 
  -7  10   3     1623.23     1703.02     81.79 o 
  -6  10   3     1442.23     1361.59     36.97 o 
  -5  10   3     1141.87     1148.57     48.05 o 
  -4  10   3        6.03       12.91     12.87 o 
  -3  10   3     2316.98     2158.43     48.23 o 
  -2  10   3        8.36        9.34     12.75 o 
  -1  10   3     1297.69     1484.18     66.02 o 
   1  10   3      669.37      876.47     20.60 o 
   2  10   3      282.83      258.59     14.37 o 
   3  10   3     9506.95     9296.04    109.48 o 
   4  10   3     1985.85     1878.78     32.02 o 
   5  10   3       73.78       77.80     11.58 o 
   6  10   3     1465.71     1475.29     37.85 o 
   7  10   3     1099.89      989.15     25.20 o 
   8  10   3     1701.92     1890.02     39.80 o 
   9  10   3      376.98      401.60     20.53 o 
  10  10   3       11.78        4.89     13.77 o 
  11  10   3     1694.53     1633.22     39.51 o 
  12  10   3       27.57       15.72     14.54 o 
  13  10   3      496.84      574.89     35.20 o 
  14  10   3     1256.81     1298.54     51.22 o 
  15  10   3     1161.49     1163.56     63.84 o 
  16  10   3      606.32      612.11     63.74 o 
  17  10   3        4.38      -28.19     34.24 o 
 -11  11   3      327.41      347.77     38.52 o 
 -10  11   3      164.71      209.57     44.07 o 
  -9  11   3      118.34       97.23     24.93 o 
  -8  11   3     1763.27     1713.57     75.20 o 
  -7  11   3     8370.09     8532.43    119.76 o 
  -6  11   3     1773.63     1742.35     43.47 o 
  -5  11   3      447.44      403.50     37.00 o 
  -4  11   3     1141.43     1186.36     32.88 o 
  -3  11   3      184.85      175.79     19.48 o 
  -2  11   3      331.38      360.26     21.73 o 
  -1  11   3     4618.01     4434.11     74.47 o 
   0  11   3     9780.83     9750.71    137.04 o 
   1  11   3     3766.94     3637.90     70.78 o 
   2  11   3     1442.34     1533.85     39.01 o 
   3  11   3     2516.11     2514.02     48.70 o 
   4  11   3    14747.87    14994.60    185.72 o 
   5  11   3    29476.52    31825.47    333.43 o 
   6  11   3     9837.70     9937.39    121.56 o 
   7  11   3       74.75       69.60     12.17 o 
   8  11   3     1126.27      969.12     27.13 o 
   9  11   3     2274.65     2050.28     41.73 o 
  10  11   3    20117.36    20383.82    213.21 o 
  11  11   3     9752.94     9617.35    117.39 o 
  12  11   3       46.93       11.51     16.83 o 
  13  11   3     2288.20     2452.95     61.34 o 
  14  11   3     1223.16     1161.89    115.04 o 
  15  11   3       69.58       77.24     62.90 o 
  16  11   3       80.95       26.56     62.10 o 
 -10  12   3     1203.23     1209.23     52.67 o 
  -9  12   3      100.24      122.76     32.42 o 
  -8  12   3      265.76      235.47     27.82 o 
  -7  12   3      227.36      248.40     25.87 o 
  -6  12   3      185.59      166.16     22.08 o 
  -5  12   3     4554.44     4587.00     74.77 o 
  -4  12   3      876.06      943.60     37.32 o 
  -3  12   3      502.68      522.24     30.42 o 
  -2  12   3     8452.37     8452.04    125.61 o 
  -1  12   3      141.41      142.74     18.76 o 
   0  12   3      213.67      262.64     27.83 o 
   1  12   3     4877.56     4917.80     75.73 o 
   2  12   3       35.53       61.20     14.94 o 
   3  12   3      539.22      587.37     25.84 o 
   4  12   3     4662.95     5508.12     86.19 o 
   5  12   3      207.52      245.96     21.73 o 
   6  12   3      466.42      454.46     22.49 o 
   7  12   3     1496.81     1328.71     35.89 o 
   8  12   3        8.10        5.92     13.78 o 
   9  12   3      498.33      518.34     29.52 o 
  10  12   3      772.23      760.18     37.16 o 
  11  12   3     1064.07     1019.60     41.29 o 
  12  12   3       63.46       65.23     19.77 o 
  13  12   3      759.19      702.58     56.02 o 
  14  12   3      148.43       22.27     63.34 o 
  15  12   3      775.51      800.16    104.43 o 
  16  12   3      612.32      438.78     77.51 o 
  -9  13   3      460.88      367.90     36.57 o 
  -8  13   3     4253.48     4449.06    209.79 o 
  -7  13   3     7954.06     8322.44    121.85 o 
  -6  13   3     1047.67     1064.89     39.27 o 
  -5  13   3        1.65        6.51     22.06 o 
  -4  13   3      662.66      656.41     33.84 o 
  -3  13   3     5958.48     5675.41     97.76 o 
  -2  13   3     6837.48     6496.67    105.86 o 
  -1  13   3     5357.34     5050.14     87.28 o 
   0  13   3     3027.78     2683.41     58.21 o 
   1  13   3       63.62       76.47     17.80 o 
   2  13   3       65.30       47.85     16.12 o 
   3  13   3      146.65      144.99     34.22 o 
   4  13   3      367.30      382.55     25.03 o 
   5  13   3     1940.75     2019.71     50.06 o 
   6  13   3      597.58      544.75     29.08 o 
   7  13   3      855.63      819.04     30.32 o 
   8  13   3     2981.61     3394.04     67.60 o 
   9  13   3     3861.69     3832.74     74.14 o 
  10  13   3     8861.63     8845.26    119.47 o 
  11  13   3     9311.55     9207.17    124.63 o 
  12  13   3     1307.59     1332.27     43.16 o 
  13  13   3      733.57      815.98     67.07 o 
  14  13   3      777.11      790.75    103.17 o 
  -8  14   3       99.71       70.44     30.93 o 
  -7  14   3      508.90      546.74     38.92 o 
  -6  14   3        6.00      -25.43     23.94 o 
  -5  14   3     1637.61     1516.30     51.38 o 
  -4  14   3      317.48      286.57     28.94 o 
  -3  14   3      758.56      771.47     36.20 o 
  -2  14   3     1675.48     1667.20     54.42 o 
  -1  14   3      779.93      758.52     39.63 o 
   0  14   3      590.97      576.97     31.26 o 
   1  14   3     1704.76     1931.68     67.31 o 
   2  14   3      270.31      257.86     23.06 o 
   3  14   3     6256.54     6133.25     95.84 o 
   4  14   3     3544.35     3502.01     68.59 o 
   5  14   3      832.39      850.67     35.59 o 
   6  14   3     3433.91     3372.13     83.75 o 
   7  14   3       44.26       81.12     20.93 o 
   8  14   3     1730.84     1699.16     48.90 o 
   9  14   3       42.76       24.30     19.90 o 
  10  14   3       48.59       -2.45     18.97 o 
  11  14   3      150.92      133.64     23.17 o 
  12  14   3     1173.21     1180.30     50.63 o 
  13  14   3       29.39       77.00     42.06 o 
  -7  15   3      522.57      494.59     39.24 o 
  -6  15   3      548.57      571.68     39.15 o 
  -5  15   3       52.49       53.44     26.17 o 
  -4  15   3      460.16      429.26     32.66 o 
  -3  15   3     1343.58     1335.32     47.83 o 
  -2  15   3     2561.85     2592.19     63.79 o 
  -1  15   3     2915.45     2644.43     63.03 o 
   0  15   3     1459.36     1332.89     45.97 o 
   1  15   3      212.74      157.69     27.81 o 
   2  15   3     9758.23     9698.27    149.60 o 
   3  15   3     6080.78     5626.33    118.17 o 
   4  15   3     7351.76     7238.82    119.50 o 
   5  15   3     5095.27     4986.30     89.71 o 
   6  15   3     1348.81     1422.16     47.07 o 
   7  15   3       23.35       15.07     23.33 o 
   8  15   3      109.66       86.05     27.15 o 
   9  15   3       56.19       40.89     21.89 o 
  10  15   3       10.32      -36.48     20.21 o 
  11  15   3      163.91      126.20     28.50 o 
  12  15   3      177.59      157.91     43.93 o 
  13  15   3      179.39      187.46     66.03 o 
  -6  16   3      529.23      491.16     69.89 o 
  -5  16   3       30.11       16.49     27.75 o 
  -4  16   3      448.00      353.69     33.47 o 
  -3  16   3      334.93      296.47     30.98 o 
  -2  16   3      399.72      382.12     32.31 o 
  -1  16   3      466.47      466.58     33.78 o 
   0  16   3      837.58      760.21     38.80 o 
   1  16   3     2451.37     2354.76     62.79 o 
   2  16   3      672.55      582.69     36.31 o 
   3  16   3     5142.12     5253.35    133.73 o 
   4  16   3     1743.79     1548.83     49.61 o 
   5  16   3      283.26      336.46     29.71 o 
   6  16   3     1844.17     2015.55     97.93 o 
   7  16   3       76.57       45.85     39.69 o 
   8  16   3     5315.19     5780.41    131.49 o 
   9  16   3     5437.26     5463.94    128.31 o 
  10  16   3       16.16       16.01     24.85 o 
  11  16   3     1740.29     1627.22     99.37 o 
  12  16   3      384.12      447.61     67.99 o 
  13  16   3      369.59      428.74     83.01 o 
  -4  17   3       82.34       76.25     32.80 o 
  -3  17   3       13.86        3.36     27.75 o 
  -2  17   3      342.77      307.31     47.68 o 
  -1  17   3     2095.81     2093.37     62.04 o 
   0  17   3      408.48      408.78     34.03 o 
   1  17   3     1206.12     1150.94     48.58 o 
   2  17   3     2256.84     2430.80    118.83 o 
   3  17   3      634.46      716.43     40.36 o 
   4  17   3      774.62      631.74     36.76 o 
   5  17   3     1141.48     1137.71     54.98 o 
   6  17   3     1326.58     1210.05     52.16 o 
   7  17   3     1525.57     1464.50     66.09 o 
   8  17   3     3140.92     3409.32     99.68 o 
   9  17   3     1901.68     2154.37     94.62 o 
  10  17   3     2756.13     3066.45     89.37 o 
  11  17   3     1955.04     1986.27    123.78 o 
  12  17   3     1102.25     1214.51    118.75 o 
  -3  18   3      101.20       50.60     39.80 o 
  -2  18   3      293.25      288.48     39.41 o 
  -1  18   3      759.14      751.12     52.97 o 
   0  18   3      166.25      148.51     42.96 o 
   1  18   3       20.79       46.37     28.09 o 
   2  18   3       93.90      141.05     30.17 o 
   3  18   3        2.68       21.02     26.46 o 
   4  18   3       42.10       28.05     34.75 o 
   5  18   3      183.32      137.83     40.99 o 
   6  18   3        5.87       10.66     26.71 o 
   7  18   3      111.57       85.32     31.01 o 
   8  18   3     1240.30     1357.07     76.07 o 
   9  18   3     1316.46     1243.79     75.99 o 
  10  18   3      129.91       78.86     45.54 o 
  11  18   3      715.80      603.33    121.46 o 
   0  19   3      595.00      577.22     47.96 o 
   1  19   3      427.26      387.62     61.02 o 
   2  19   3       59.51       -9.38     34.19 o 
   3  19   3     2479.73     2222.41     70.96 o 
   4  19   3     3562.50     3835.33    127.30 o 
   5  19   3     2639.07     2616.59     90.44 o 
   6  19   3      212.31      198.63     54.35 o 
   7  19   3     2844.05     2860.72    127.86 o 
   8  19   3      687.24      642.28     64.27 o 
   9  19   3      301.15      299.14     85.81 o 
  -8 -18   4      970.93     1105.47     66.39 o 
  -7 -18   4      721.15      795.94     51.39 o 
  -6 -18   4      329.24      349.06     41.10 o 
  -5 -18   4      689.48      720.45     43.55 o 
  -4 -18   4     1609.54     1585.49     59.84 o 
  -3 -18   4     2551.06     2364.59     77.85 o 
  -2 -18   4     1022.35      951.84     55.97 o 
  -1 -18   4      310.74      391.40     42.10 o 
   0 -18   4      277.34      208.15     38.65 o 
   1 -18   4        8.05      -57.25     36.60 o 
 -10 -17   4       18.62       40.28     46.51 o 
  -9 -17   4        2.65       56.02     46.40 o 
  -8 -17   4      123.63       48.56     37.33 o 
  -7 -17   4     2806.10     2811.50     80.46 o 
  -6 -17   4     1850.90     1958.07     56.21 o 
  -5 -17   4      651.92      536.74     35.08 o 
  -4 -17   4      168.90       99.44     23.01 o 
  -3 -17   4      159.84      169.57     26.97 o 
  -2 -17   4      921.47      891.02     43.49 o 
  -1 -17   4     5464.71     5307.38    139.77 o 
   0 -17   4     1509.78     1551.67     62.64 o 
   1 -17   4     1235.57     1222.46     92.95 o 
   2 -17   4     1866.41     1996.22     76.67 o 
   3 -17   4       85.51       21.34     38.77 o 
 -11 -16   4      171.46       80.11     58.55 o 
 -10 -16   4       24.28       38.74     44.80 o 
  -9 -16   4      392.52      326.88     84.75 o 
  -8 -16   4     1235.23     1181.46     55.92 o 
  -7 -16   4       76.63       42.60     26.64 o 
  -6 -16   4      156.20      172.33     23.09 o 
  -5 -16   4     2494.77     2765.67     61.30 o 
  -4 -16   4     2738.65     2992.61     73.17 o 
  -3 -16   4     2647.65     2693.83     60.86 o 
  -2 -16   4     1681.17     1625.69     52.56 o 
  -1 -16   4     2221.59     2464.12     72.53 o 
   0 -16   4     1822.69     1705.52     66.03 o 
   1 -16   4      274.18      244.58     36.50 o 
   2 -16   4     2622.53     2454.97     88.05 o 
   3 -16   4     4887.71     4839.80    135.23 o 
   4 -16   4     1378.49     1541.23     64.75 o 
   5 -16   4      359.56      333.04     48.77 o 
 -12 -15   4     1126.60     1250.74     81.15 o 
 -11 -15   4        4.34      -18.87     40.09 o 
 -10 -15   4       50.53       39.44     41.33 o 
  -9 -15   4      673.38      539.86     49.14 o 
  -8 -15   4      543.46      736.46     38.82 o 
  -7 -15   4     1004.97     1028.00     36.47 o 
  -6 -15   4      293.50      284.70     24.38 o 
  -5 -15   4        6.40       -2.89     16.87 o 
  -4 -15   4      384.30      425.34     26.07 o 
  -3 -15   4       11.55       -2.07     17.05 o 
  -2 -15   4      391.31      376.45     27.31 o 
  -1 -15   4     2581.23     2570.12     64.04 o 
   0 -15   4       11.14      -24.56     26.42 o 
   1 -15   4      428.67      388.86     38.69 o 
   2 -15   4      241.57      159.53     31.52 o 
   3 -15   4       34.38       -7.27     29.21 o 
   4 -15   4     3266.30     3220.63     84.41 o 
   5 -15   4      885.02      771.80     48.79 o 
   6 -15   4       83.79       66.19     34.96 o 
   7 -15   4     2798.29     3028.92     98.80 o 
 -13 -14   4     2621.70     2709.59    109.50 o 
 -12 -14   4      216.76      137.31     47.24 o 
 -11 -14   4        9.76      -10.70     39.30 o 
 -10 -14   4      383.81      394.34     43.72 o 
  -9 -14   4     6230.92     6287.57    119.05 o 
  -8 -14   4    10470.69    10431.40    151.62 o 
  -7 -14   4     6183.40     6904.20    101.30 o 
  -6 -14   4      675.44      656.73     28.82 o 
  -5 -14   4      790.46      838.16     31.09 o 
  -4 -14   4      573.94      556.84     25.82 o 
  -3 -14   4     5285.15     5266.83     72.60 o 
  -2 -14   4     1408.53     1542.60     37.55 o 
  -1 -14   4      493.39      598.91     29.08 o 
   0 -14   4      955.80     1067.34     39.22 o 
   1 -14   4      764.80      790.95     34.87 o 
   2 -14   4     3140.62     2922.83     74.42 o 
   3 -14   4      420.09      483.18     48.07 o 
   4 -14   4     3787.66     3686.58     86.83 o 
   5 -14   4     2839.36     2922.23     90.97 o 
   6 -14   4     2101.42     2156.88     70.43 o 
   7 -14   4      486.31      494.70     43.93 o 
   8 -14   4     1455.02     1596.10    126.40 o 
 -14 -13   4     1438.86     1255.79     58.91 o 
 -13 -13   4      250.43      231.88     35.92 o 
 -12 -13   4       94.81       41.74     26.04 o 
 -11 -13   4       71.29       59.80     24.96 o 
 -10 -13   4       46.79       18.87     19.34 o 
  -9 -13   4     3289.12     3378.65    100.99 o 
  -8 -13   4     4086.03     4894.56     80.72 o 
  -7 -13   4      440.34      451.71     26.49 o 
  -6 -13   4       24.51        5.40     14.47 o 
  -5 -13   4       15.09       -9.35     13.91 o 
  -4 -13   4      598.83      604.24     27.42 o 
  -3 -13   4      663.95      656.80     25.81 o 
  -2 -13   4      646.24      733.89     26.17 o 
  -1 -13   4       75.43       26.50     14.39 o 
   0 -13   4      108.85      131.95     18.58 o 
   1 -13   4      535.95      542.38     28.91 o 
   2 -13   4      420.51      409.21     33.52 o 
   3 -13   4       52.58       36.42     24.50 o 
   4 -13   4       71.85       54.29     25.94 o 
   5 -13   4      355.27      402.12     35.69 o 
   6 -13   4      891.62     1025.99     51.73 o 
   7 -13   4      899.78      872.84     43.52 o 
   8 -13   4        4.01      -43.33     30.16 o 
   9 -13   4      160.41      120.27     43.84 o 
 -15 -12   4     2168.38     2178.58    180.45 o 
 -14 -12   4        5.37       38.22     32.09 o 
 -13 -12   4      337.57      365.14     31.80 o 
 -12 -12   4      535.93      428.80     29.37 o 
 -11 -12   4       21.39       45.58     19.63 o 
 -10 -12   4      207.76      221.38     23.76 o 
  -9 -12   4     2251.45     2234.43     52.24 o 
  -8 -12   4     3324.44     3070.33     53.57 o 
  -7 -12   4     5178.15     5615.26     78.37 o 
  -6 -12   4      332.18      390.47     23.00 o 
  -5 -12   4       49.14       43.70     13.85 o 
  -4 -12   4     6681.65     7212.19     87.10 o 
  -3 -12   4    23784.78    25291.88    239.31 o 
  -2 -12   4     7330.48     7588.20     88.34 o 
  -1 -12   4      212.12      168.05     16.07 o 
   0 -12   4     1699.00     1746.10     38.37 o 
   1 -12   4     1703.13     1752.92     41.15 o 
   2 -12   4    12179.33    11711.57    154.06 o 
   3 -12   4     9394.82     9581.74    132.51 o 
   4 -12   4      616.61      538.35     35.02 o 
   5 -12   4     2095.26     2121.54     54.90 o 
   6 -12   4      408.85      418.78     31.25 o 
   7 -12   4       59.16       -8.04     24.24 o 
   8 -12   4      103.75       76.09     26.94 o 
   9 -12   4     1231.27     1357.46     66.32 o 
  10 -12   4     1682.67     1834.81     79.36 o 
 -15 -11   4       90.86       59.91     55.05 o 
 -14 -11   4     2546.73     2596.63     70.87 o 
 -13 -11   4     2858.60     2922.61     63.86 o 
 -12 -11   4     2078.90     2046.28     52.40 o 
 -11 -11   4      299.46      208.80     23.44 o 
 -10 -11   4     1454.52     1388.84     39.84 o 
  -9 -11   4      675.57      629.58     28.43 o 
  -8 -11   4       43.32       40.95     14.93 o 
  -7 -11   4     4681.59     4127.55     57.80 o 
  -6 -11   4      153.67       88.43     12.77 o 
  -5 -11   4     2708.30     2973.95     45.41 o 
  -4 -11   4      576.11      643.74     24.61 o 
  -3 -11   4     2104.16     2228.61     39.64 o 
  -2 -11   4     2126.82     2034.99     37.43 o 
  -1 -11   4     1060.20      954.34     26.62 o 
   0 -11   4       14.04        8.86     11.65 o 
   1 -11   4       19.17       12.99     12.48 o 
   2 -11   4      284.93      234.37     18.63 o 
   3 -11   4      175.30      140.27     19.28 o 
   4 -11   4     1162.72     1008.14     32.78 o 
   5 -11   4      866.95      788.60     30.52 o 
   6 -11   4      649.00      669.31     34.48 o 
   7 -11   4      692.88      689.66     36.98 o 
   8 -11   4       18.88      -10.58     23.50 o 
   9 -11   4       12.91       -4.18     24.70 o 
  10 -11   4       24.91       28.32     31.33 o 
  11 -11   4      352.47      352.08     49.37 o 
 -15 -10   4     4338.09     4332.29    102.95 o 
 -14 -10   4     1911.76     1842.68     59.77 o 
 -13 -10   4       10.98       12.01     20.47 o 
 -12 -10   4       16.60       16.81     20.16 o 
 -11 -10   4     2785.95     2869.98     59.99 o 
 -10 -10   4     8241.97     7739.37    106.06 o 
  -9 -10   4     7328.04     7257.67    100.09 o 
  -8 -10   4      223.69      261.29     18.97 o 
  -7 -10   4        6.98       13.60     13.37 o 
  -6 -10   4      349.51      253.56     23.29 o 
  -5 -10   4       53.76       24.38     12.39 o 
  -4 -10   4      161.26      190.69     13.13 o 
  -3 -10   4     4136.42     4195.42     55.68 o 
  -2 -10   4     3854.48     3556.68     49.47 o 
  -1 -10   4     2497.57     2628.80     40.70 o 
   0 -10   4      360.00      362.52     16.80 o 
   1 -10   4     6161.31     6155.37     75.12 o 
   2 -10   4    30970.42    30251.52    289.27 o 
   3 -10   4    11804.67    11503.71    133.21 o 
   4 -10   4      743.63      802.37     32.03 o 
   5 -10   4       22.99       -6.04     16.50 o 
   6 -10   4      654.59      630.61     27.57 o 
   7 -10   4     5098.95     5350.48     81.35 o 
   8 -10   4     7547.11     7767.83    119.26 o 
   9 -10   4     1435.68     1556.55     51.31 o 
  10 -10   4     1430.85     1499.24     52.75 o 
  11 -10   4     1787.62     1608.73     64.12 o 
  12 -10   4       54.49      -42.50     39.65 o 
 -16  -9   4       63.89       88.47     47.57 o 
 -15  -9   4       11.83      -38.47     41.31 o 
 -14  -9   4      789.41      723.76     41.06 o 
 -13  -9   4     2919.58     2941.32     65.76 o 
 -12  -9   4     9040.68     9052.31    128.13 o 
 -11  -9   4      337.64      304.80     24.49 o 
 -10  -9   4     1765.92     1742.28     42.07 o 
  -9  -9   4      475.24      555.93     28.88 o 
  -8  -9   4    12138.42    12709.61    130.31 o 
  -7  -9   4     2765.18     2377.45     36.95 o 
  -6  -9   4     1074.04     1114.99     24.77 o 
  -5  -9   4     3596.70     3368.85     43.51 o 
  -4  -9   4     4507.09     4691.04     53.47 o 
  -3  -9   4      209.56      194.29     11.30 o 
  -2  -9   4     8859.16     9350.91     90.46 o 
  -1  -9   4     1580.73     1574.85     29.47 o 
   0  -9   4       38.19       23.18      9.78 o 
   1  -9   4     5845.14     6058.29     68.93 o 
   2  -9   4       34.59       66.58     11.40 o 
   3  -9   4      452.30      522.21     18.37 o 
   4  -9   4     1633.47     1714.37     34.44 o 
   5  -9   4      760.27      767.01     35.15 o 
   6  -9   4      215.79      191.99     18.78 o 
   7  -9   4      131.35      140.80     18.97 o 
   8  -9   4      117.55      116.48     20.64 o 
   9  -9   4      223.00      180.92     26.84 o 
  10  -9   4      495.67      442.85     34.58 o 
  11  -9   4       39.05       65.51     28.65 o 
  12  -9   4     1312.58     1220.63     58.22 o 
  13  -9   4     1423.79     1649.40    109.90 o 
 -16  -8   4        1.28       13.91     45.49 o 
 -15  -8   4        4.18       -2.10     39.27 o 
 -14  -8   4      201.33      145.36     27.43 o 
 -13  -8   4      434.47      420.06     32.67 o 
 -12  -8   4      356.59      353.12     33.54 o 
 -11  -8   4     8257.18     8286.93    110.47 o 
 -10  -8   4     7816.43     7349.75     91.71 o 
  -9  -8   4     7217.47     7010.55     87.27 o 
  -8  -8   4     5259.20     5247.63     57.99 o 
  -7  -8   4      316.23      378.14     14.51 o 
  -6  -8   4     3185.20     2719.40     36.15 o 
  -5  -8   4    15031.53    14990.99    128.34 o 
  -4  -8   4    23435.53    25588.13    227.00 o 
  -3  -8   4     2317.69     2091.90     28.66 o 
  -2  -8   4      265.09      260.25      9.61 o 
  -1  -8   4       82.71       57.39      9.54 o 
   0  -8   4     1229.23     1265.31     24.90 o 
   1  -8   4       28.54       46.24      9.42 o 
   2  -8   4       11.87       11.53      8.23 o 
   3  -8   4     1034.98      985.83     23.21 o 
   4  -8   4       58.00       37.32     10.27 o 
   5  -8   4      384.13      326.66     16.28 o 
   6  -8   4     2193.68     2230.73     52.85 o 
   7  -8   4    14876.13    14216.39    163.97 o 
   8  -8   4    14310.55    14412.99    168.29 o 
   9  -8   4     2431.68     2603.52     53.91 o 
  10  -8   4       75.38       21.47     18.94 o 
  11  -8   4      307.63      232.05     25.97 o 
  12  -8   4     2045.11     2239.04     76.19 o 
  13  -8   4     4166.18     4437.42    126.98 o 
 -16  -7   4        2.45      -49.88     43.72 o 
 -15  -7   4     1573.97     1640.82    105.29 o 
 -14  -7   4     4454.57     4652.57    114.46 o 
 -13  -7   4        0.57       -7.09     20.45 o 
 -12  -7   4     1578.51     1523.15     39.04 o 
 -11  -7   4       50.75       47.14     13.35 o 
 -10  -7   4      601.10      665.77     23.07 o 
  -9  -7   4      535.02      644.94     20.38 o 
  -8  -7   4     9584.35     9140.61     86.67 o 
  -7  -7   4     8150.64     7764.63     75.32 o 
  -6  -7   4       12.15       32.10      9.08 o 
  -5  -7   4    10257.05     9776.38     93.73 o 
  -4  -7   4     2027.04     2203.13     31.44 o 
  -3  -7   4    17780.53    17567.11    145.76 o 
  -2  -7   4    35343.50    34932.31    275.69 o 
  -1  -7   4      170.89      130.00      8.96 o 
   0  -7   4     5840.89     5577.46     47.88 o 
   1  -7   4    19077.30    19830.88    172.08 o 
   2  -7   4     2693.71     2870.48     40.28 o 
   3  -7   4    10133.71     9861.25     92.25 o 
   4  -7   4     2308.74     2404.28     33.16 o 
   5  -7   4     2643.23     2689.71     39.39 o 
   6  -7   4     3727.66     3734.47     50.30 o 
   7  -7   4      126.70       93.65     13.66 o 
   8  -7   4     4923.75     4809.74     63.07 o 
   9  -7   4      412.56      400.44     24.96 o 
  10  -7   4      482.74      416.15     32.81 o 
  11  -7   4       37.86      -11.33     19.86 o 
  12  -7   4      400.67      387.40     30.03 o 
  13  -7   4      995.49      943.83     61.69 o 
  14  -7   4        1.44       -2.01     78.72 o 
 -16  -6   4      298.39      311.36     87.99 o 
 -15  -6   4     2724.92     2825.57    242.90 o 
 -14  -6   4     4236.41     4486.85    222.67 o 
 -13  -6   4      162.17      162.50     28.42 o 
 -12  -6   4      625.27      631.34     24.63 o 
 -11  -6   4       30.79       24.83     11.25 o 
 -10  -6   4     1663.17     1606.10     28.99 o 
  -9  -6   4     1141.99     1101.76     23.77 o 
  -8  -6   4      426.24      365.80     14.49 o 
  -7  -6   4     2867.46     2815.48     34.43 o 
  -6  -6   4     6661.76     6382.05     62.82 o 
  -5  -6   4    13917.90    13410.61    121.33 o 
  -4  -6   4     4136.60     4422.61     60.64 o 
  -3  -6   4     3606.51     3495.39     38.13 o 
  -2  -6   4     4128.12     3566.43     38.11 o 
  -1  -6   4    20855.33    21236.88    170.99 o 
   0  -6   4     5284.09     5727.07     50.84 o 
   1  -6   4    24785.18    23773.73    189.93 o 
   2  -6   4    26877.37    27194.49    214.00 o 
   3  -6   4     6983.16     6996.69     81.13 o 
   4  -6   4      147.21       92.64      9.12 o 
   5  -6   4     2433.73     2507.29     36.27 o 
   6  -6   4     1259.11     1190.46     26.46 o 
   7  -6   4       71.42       86.64     12.52 o 
   8  -6   4       10.49       28.47     10.92 o 
   9  -6   4      850.43      760.59     25.43 o 
  10  -6   4     1107.53     1027.17     31.46 o 
  11  -6   4     1301.83     1291.36     36.63 o 
  12  -6   4     2143.98     2239.02     48.57 o 
  13  -6   4     2682.03     2998.18     75.92 o 
  14  -6   4     1543.37     1590.81     55.55 o 
 -16  -5   4     1090.63     1009.44     73.51 o 
 -15  -5   4     7061.68     7251.58    188.81 o 
 -14  -5   4     5199.80     5594.73    126.64 o 
 -13  -5   4        3.86       -6.90     16.33 o 
 -12  -5   4      870.77      904.85     29.01 o 
 -11  -5   4       21.81        8.85     11.98 o 
 -10  -5   4     2291.45     2284.82     33.89 o 
  -9  -5   4    12559.80    12126.43    109.00 o 
  -8  -5   4     7262.78     7385.98     71.63 o 
  -7  -5   4     3249.22     3061.02     35.48 o 
  -6  -5   4     2876.35     2810.38     34.37 o 
  -5  -5   4      295.17      344.00     13.09 o 
  -4  -5   4      509.57      627.26     15.66 o 
  -3  -5   4       13.38       56.25      6.94 o 
  -2  -5   4     5880.69     7395.46     91.75 o 
  -1  -5   4       73.56      144.03      7.50 o 
   0  -5   4      309.29      320.93     10.47 o 
   1  -5   4       59.87       49.18      5.13 o 
   2  -5   4      125.04      180.04      8.21 o 
   3  -5   4    14611.30    13807.13    108.13 o 
   4  -5   4     2702.37     2226.62     27.45 o 
   5  -5   4     9203.86     8380.12     93.22 o 
   6  -5   4    10789.87    10712.02    112.94 o 
   7  -5   4      501.61      550.15     19.14 o 
   8  -5   4    11163.30    10894.41    112.58 o 
   9  -5   4      948.58     1016.43     28.03 o 
  10  -5   4       22.04       -5.72     13.56 o 
  11  -5   4      993.59     1032.28     32.56 o 
  12  -5   4     1300.81     1353.45     54.39 o 
  13  -5   4      201.76      148.69     22.74 o 
  14  -5   4      347.79      373.44     31.39 o 
  15  -5   4       45.05      -20.55     28.04 o 
 -16  -4   4       29.64       -3.81     43.49 o 
 -15  -4   4     3443.40     3681.49     79.59 o 
 -14  -4   4     1560.88     1525.68     50.25 o 
 -13  -4   4       96.76       78.31     20.34 o 
 -12  -4   4        2.70        0.69     14.36 o 
 -11  -4   4     3959.23     3989.74     76.91 o 
 -10  -4   4    12170.83    11168.31    127.41 o 
  -9  -4   4     9267.48     9480.33     87.90 o 
  -8  -4   4     3843.09     3610.86     41.48 o 
  -7  -4   4     1051.24     1142.68     19.89 o 
  -6  -4   4      224.78      219.11     10.13 o 
  -5  -4   4    17056.01    16506.93    136.24 o 
  -4  -4   4    24498.39    24324.10    300.71 o 
  -3  -4   4     9208.32     9267.92     84.15 o 
  -2  -4   4     5861.39     5432.15     50.27 o 
  -1  -4   4    23906.91    25424.69    192.42 o 
   0  -4   4     2241.08     2210.20     23.80 o 
   1  -4   4     4894.86     4692.29     40.53 o 
   2  -4   4       34.16       67.99      6.84 o 
   3  -4   4     7372.00     8690.72     74.76 o 
   4  -4   4    14542.64    13820.04    114.11 o 
   5  -4   4    16505.77    16630.06    127.66 o 
   6  -4   4     7034.89     6855.35     78.73 o 
   7  -4   4    12173.85    12168.50    133.31 o 
   8  -4   4    12043.08    11876.28    144.73 o 
   9  -4   4     5818.96     5966.80     71.96 o 
  10  -4   4      425.67      397.79     20.45 o 
  11  -4   4      632.45      739.53     35.98 o 
  12  -4   4        8.10      -10.56     16.47 o 
  13  -4   4     2363.14     2420.73     50.72 o 
  14  -4   4     1075.99     1002.56     41.32 o 
  15  -4   4       74.82       82.47     26.64 o 
 -16  -3   4      751.17      688.33     42.78 o 
 -15  -3   4      265.35      262.35     32.31 o 
 -14  -3   4       40.99       19.36     23.79 o 
 -13  -3   4      123.74       77.93     20.44 o 
 -12  -3   4     1295.03     1337.19     33.97 o 
 -11  -3   4       88.38       81.99     14.99 o 
 -10  -3   4     7301.75     7313.37     84.19 o 
  -9  -3   4    17064.95    16467.63    148.35 o 
  -8  -3   4     1894.20     1613.01     26.61 o 
  -7  -3   4      236.03      168.35      8.18 o 
  -6  -3   4      938.00      881.96     18.96 o 
  -5  -3   4     3347.10     3622.37     81.22 o 
  -4  -3   4     1871.99     2630.84    112.68 o 
  -3  -3   4     8096.26     8096.94     78.49 o 
  -2  -3   4    12539.23    13217.20    109.59 o 
  -1  -3   4    21142.28    23903.73    179.87 o 
   0  -3   4     1040.33     1299.23     16.58 o 
   1  -3   4     3203.62     3315.00     28.92 o 
   2  -3   4       36.14       72.99      8.07 o 
   3  -3   4     5883.03     5937.75     53.39 o 
   4  -3   4     4639.00     4377.56     42.27 o 
   5  -3   4     3852.29     3319.22     34.97 o 
   6  -3   4     4067.48     4152.40     40.53 o 
   7  -3   4      303.76      329.90     11.74 o 
   8  -3   4     2600.33     2414.17     44.36 o 
   9  -3   4     1549.46     1504.60     31.83 o 
  10  -3   4     1920.55     1916.22     53.38 o 
  11  -3   4    10809.51    10776.38    123.66 o 
  12  -3   4     1372.17     1494.44     38.87 o 
  13  -3   4      836.17      773.31     31.20 o 
  14  -3   4     2155.82     2359.35     51.57 o 
  15  -3   4       48.56       24.16     26.57 o 
  16  -3   4     1521.46     1610.64     71.94 o 
 -16  -2   4     3347.86     3491.15     80.83 o 
 -15  -2   4       54.30        0.52     32.03 o 
 -14  -2   4        5.88       -9.56     22.99 o 
 -13  -2   4      459.26      470.35     27.82 o 
 -12  -2   4      523.35      485.33     24.80 o 
 -11  -2   4      581.16      573.40     22.93 o 
 -10  -2   4     1376.56     1295.15     30.10 o 
  -9  -2   4    10058.70    10348.14    107.44 o 
  -8  -2   4     7166.21     7079.71     77.55 o 
  -7  -2   4     1565.59     1524.20     41.29 o 
  -6  -2   4     3794.86     4242.61     49.62 o 
  -5  -2   4    37032.28    34871.57    305.86 o 
  -4  -2   4    33204.95    30602.28    253.94 o 
  -3  -2   4     5198.44     5331.23     51.24 o 
  -2  -2   4      595.17      654.49     10.92 o 
  -1  -2   4      908.79      887.95     12.93 o 
   0  -2   4     7250.93     7181.20     61.81 o 
   1  -2   4    43899.27    46832.58    344.42 o 
   2  -2   4    33727.44    35049.88    257.09 o 
   3  -2   4     1567.58     1926.31     20.31 o 
   4  -2   4    11590.79    11403.11     89.97 o 
   5  -2   4     2580.20     2242.04     25.19 o 
   6  -2   4      733.68      597.13     13.21 o 
   7  -2   4      101.89      126.11      8.84 o 
   8  -2   4      622.40      650.02     17.24 o 
   9  -2   4     9212.00     9493.75     98.13 o 
  10  -2   4     7448.08     7102.72     87.24 o 
  11  -2   4     3080.24     3161.32     52.93 o 
  12  -2   4      519.31      514.41     25.26 o 
  13  -2   4     5778.85     6063.61     80.93 o 
  14  -2   4     5810.34     5894.79     91.61 o 
  15  -2   4      453.81      473.56     53.15 o 
  16  -2   4       55.53       57.01     42.35 o 
 -16  -1   4      360.67      333.15     38.21 o 
 -15  -1   4     1954.22     2011.10     60.13 o 
 -14  -1   4     1827.39     1875.67     54.98 o 
 -13  -1   4      956.90      970.48     35.76 o 
 -12  -1   4      852.53      795.53     34.63 o 
 -11  -1   4      579.19      602.14     25.25 o 
 -10  -1   4     1535.95     1540.94     32.22 o 
  -9  -1   4     1412.16     1256.76     28.08 o 
  -8  -1   4     9103.47     9633.13     92.82 o 
  -7  -1   4     1332.34     1189.48     21.68 o 
  -6  -1   4      761.98      858.29     17.31 o 
  -5  -1   4      139.72      496.83     17.25 o 
  -4  -1   4      371.25      601.37     16.98 o 
  -3  -1   4     8068.77     8437.57     89.17 o 
  -2  -1   4     6700.62     6677.34     77.09 o 
  -1  -1   4      770.76     1218.51     17.94 o 
   0  -1   4     2797.58     2632.41     25.48 o 
   1  -1   4     4047.65     4710.80     39.97 o 
   2  -1   4      262.74      203.35      6.34 o 
   3  -1   4     2825.32     2596.69     24.27 o 
   4  -1   4     5495.81     6895.30     57.32 o 
   5  -1   4      344.17      336.73      9.51 o 
   6  -1   4     1163.27     1349.56     19.97 o 
   7  -1   4     1818.83     1890.86     24.11 o 
   8  -1   4       25.71       15.68      6.66 o 
   9  -1   4      109.20       83.24     10.27 o 
  10  -1   4     1815.89     1883.92     30.89 o 
  11  -1   4      946.61      824.18     26.20 o 
  12  -1   4      974.30      847.48     27.94 o 
  13  -1   4      283.08      350.82     22.42 o 
  14  -1   4      428.60      448.38     30.20 o 
  15  -1   4      395.33      347.13     40.88 o 
  16  -1   4     1766.87     1817.02     86.75 o 
 -16   0   4     4126.74     4453.06    124.83 o 
 -15   0   4      164.04      173.57     40.01 o 
 -14   0   4       82.63       28.52     31.08 o 
 -13   0   4      376.22      394.43     30.87 o 
 -12   0   4    10816.60    10597.55    138.17 o 
 -11   0   4    10667.49    10467.94    122.78 o 
 -10   0   4     5361.58     5385.10     67.33 o 
  -9   0   4      928.01      827.73     25.97 o 
  -8   0   4      106.55      136.75     11.85 o 
  -7   0   4      947.26     1128.41     23.08 o 
  -6   0   4     2959.94     2884.79     37.09 o 
  -5   0   4       51.58      119.15      8.35 o 
  -4   0   4     8060.15     6433.69     69.42 o 
  -3   0   4    11993.28    16114.79    156.70 o 
  -2   0   4     1611.21     1534.18     34.91 o 
  -1   0   4     3886.11     3883.14     52.58 o 
   0   0   4     7160.10     5906.99     59.55 o 
   1   0   4    75368.94    80108.81    592.48 o 
   2   0   4    52115.55    55034.75    403.39 o 
   3   0   4     1381.91     1421.45     18.08 o 
   4   0   4     8261.54     7587.70     64.96 o 
   5   0   4     4757.00     5948.06     56.81 o 
   6   0   4    37241.20    36179.52    312.83 o 
   7   0   4    32303.80    31653.73    277.15 o 
   8   0   4     7644.69     7751.40     75.25 o 
   9   0   4     6263.31     6198.19     68.55 o 
  10   0   4     6075.50     5985.30     68.25 o 
  11   0   4     1015.37      963.84     24.66 o 
  12   0   4     3789.67     3823.83     60.71 o 
  13   0   4        9.23       -8.77     16.03 o 
  14   0   4     3181.28     3232.26     60.72 o 
  15   0   4     2906.66     2876.53    133.43 o 
  16   0   4     1102.49     1085.87     90.23 o 
  17   0   4       78.25       52.24     56.81 o 
 -16   1   4       24.75      -22.11     42.60 o 
 -15   1   4      306.39      284.25     40.74 o 
 -14   1   4      502.33      425.43     40.67 o 
 -13   1   4     2876.92     3096.17     79.74 o 
 -12   1   4       47.55       -5.23     20.37 o 
 -11   1   4     1485.46     1495.42     37.52 o 
 -10   1   4     1138.06     1206.28     31.73 o 
  -9   1   4    14630.67    14368.44    142.12 o 
  -8   1   4    12615.95    12589.42    124.57 o 
  -7   1   4      224.77      306.99     13.41 o 
  -6   1   4     3031.22     3150.03     39.43 o 
  -5   1   4      168.00       86.49      9.35 o 
  -4   1   4      785.99      847.79     36.60 o 
  -3   1   4    51166.68    46674.25    472.74 o 
  -2   1   4      624.18      409.63     12.02 o 
  -1   1   4     9228.14     8822.32    150.11 o 
   0   1   4       32.40      105.32     12.30 o 
   1   1   4     3026.54     2337.77     29.41 o 
   2   1   4     5848.78     5628.29     57.18 o 
   3   1   4    10708.68    11281.01    101.44 o 
   4   1   4      417.57      455.29     15.09 o 
   5   1   4     4074.11     3683.17     38.43 o 
   6   1   4      526.09      293.24     10.44 o 
   7   1   4      277.21      180.90      9.36 o 
   8   1   4      539.98      547.87     15.27 o 
   9   1   4        4.08        6.29      7.66 o 
  10   1   4      223.44      143.51     15.36 o 
  11   1   4     4090.26     4201.50     51.82 o 
  12   1   4        5.99      -17.45     11.08 o 
  13   1   4       11.52        1.72     17.64 o 
  14   1   4     1577.24     1588.02    113.23 o 
  15   1   4      196.52      174.67     54.61 o 
  16   1   4       21.83      -44.54     45.04 o 
  17   1   4      114.91       81.10     58.09 o 
 -15   2   4       86.67       53.40     44.16 o 
 -14   2   4      508.63      478.65     43.07 o 
 -13   2   4      284.07      247.71     35.36 o 
 -12   2   4     4672.22     4817.45     98.24 o 
 -11   2   4     2432.21     2378.43     56.00 o 
 -10   2   4     1085.46     1024.02     33.95 o 
  -9   2   4      191.43      211.53     18.57 o 
  -8   2   4      108.85      120.40     12.12 o 
  -7   2   4    11557.01    11782.29    121.14 o 
  -6   2   4    33133.52    33438.60    311.93 o 
  -5   2   4    32081.44    30766.71    309.54 o 
  -4   2   4       43.02        9.85      7.43 o 
  -3   2   4     4418.03     4328.78     57.92 o 
  -2   2   4     2849.12     1899.22     29.72 o 
  -1   2   4      382.51      339.10     24.89 o 
   1   2   4    17572.03    20604.17    229.33 o 
   2   2   4       13.76       28.94     17.21 o 
   3   2   4       50.87      163.55      9.06 o 
   4   2   4      550.19      518.83     12.36 o 
   5   2   4     2909.90     2992.29     36.54 o 
   6   2   4    25106.74    25761.93    215.25 o 
   7   2   4    27402.71    26384.63    222.29 o 
   8   2   4     2436.46     2479.67     32.93 o 
   9   2   4      649.24      607.88     17.51 o 
  10   2   4     2452.78     2249.13     42.41 o 
  11   2   4    13555.66    13976.35    137.30 o 
  12   2   4    21210.63    20754.77    227.60 o 
  13   2   4     3708.13     3839.67     75.73 o 
  14   2   4       26.13        9.90     23.36 o 
  15   2   4     1690.12     1765.64     93.20 o 
  16   2   4      536.10      463.45     68.08 o 
  17   2   4     3373.43     3535.59    157.09 o 
 -15   3   4     1758.38     2051.60     83.16 o 
 -14   3   4        1.13        2.60     30.42 o 
 -13   3   4      708.06      695.67     46.90 o 
 -12   3   4        8.47      -49.68     24.84 o 
 -11   3   4      592.76      625.68     36.12 o 
 -10   3   4     2794.55     2785.79     54.61 o 
  -9   3   4       38.20       48.59     15.00 o 
  -8   3   4     3013.58     2900.90     61.12 o 
  -7   3   4      117.50       81.74     14.48 o 
  -6   3   4      347.02      275.80     15.06 o 
  -5   3   4      137.39      192.52     17.79 o 
  -4   3   4    22613.04    24812.66    250.52 o 
  -3   3   4    31624.77    28280.68    281.68 o 
  -2   3   4      749.04      698.83     18.35 o 
  -1   3   4    47510.55    46950.38    673.98 o 
   0   3   4     3326.87     3524.76     42.49 o 
   1   3   4     4119.79     3719.41     58.27 o 
   2   3   4    56743.19    59319.20    852.10 o 
   3   3   4       22.54      119.06     17.17 o 
   4   3   4     1904.17     2004.20     25.20 o 
   5   3   4    10754.49    11889.00    104.30 o 
   6   3   4        1.59       21.05      8.47 o 
   7   3   4    11387.71    10785.22     98.09 o 
   8   3   4     5765.50     5944.03     61.13 o 
   9   3   4      782.14      782.69     19.50 o 
  10   3   4     1736.41     1652.43     28.96 o 
  11   3   4     2288.44     2239.38     37.94 o 
  12   3   4     2714.25     2739.40     54.03 o 
  13   3   4      614.06      569.98     27.88 o 
  14   3   4      159.18      177.47     23.45 o 
  15   3   4        6.15      -39.67     20.71 o 
  16   3   4      492.33      566.78     71.51 o 
  17   3   4     2658.93     2531.23    133.31 o 
 -15   4   4     1740.37     1880.96     84.22 o 
 -14   4   4      175.06      153.89     40.74 o 
 -13   4   4        3.31      -24.68     27.90 o 
 -12   4   4      486.12      516.47     33.89 o 
 -11   4   4     2333.89     2315.20     53.34 o 
 -10   4   4      667.77      722.69     32.88 o 
  -9   4   4     2015.28     1988.30     57.27 o 
  -8   4   4       35.47       15.21     14.55 o 
  -7   4   4    11397.15    11370.91    128.74 o 
  -6   4   4    10056.35    10320.17    106.40 o 
  -5   4   4     5495.78     5371.01     60.31 o 
  -4   4   4       23.81       38.23      6.56 o 
  -3   4   4     1061.74     1368.04     23.01 o 
  -2   4   4    26082.91    23944.49    240.06 o 
  -1   4   4    35328.08    35781.66    449.71 o 
   0   4   4    27342.86    27467.79    491.74 o 
   1   4   4       46.78       38.79      8.77 o 
   2   4   4      610.47      373.12     21.16 o 
   3   4   4     1667.94     1958.58     56.88 o 
   4   4   4     1518.54     1734.84     52.98 o 
   5   4   4     6151.80     6342.45     60.03 o 
   6   4   4    11026.66    11384.38     97.08 o 
   7   4   4      448.74      518.53     14.32 o 
   8   4   4      216.49      145.94      9.19 o 
   9   4   4     3631.07     3686.88     40.34 o 
  10   4   4     3798.68     3650.89     49.07 o 
  11   4   4     3506.90     3444.18     55.58 o 
  12   4   4     1425.76     1391.12     35.44 o 
  13   4   4     2210.70     2175.06     48.90 o 
  14   4   4       57.54       29.39     20.06 o 
  15   4   4      913.54      845.31     54.81 o 
  16   4   4     3719.99     3581.61    101.12 o 
  17   4   4     4148.34     4385.54    175.00 o 
 -14   5   4        0.19      -15.02     37.50 o 
 -13   5   4      162.36      124.51     37.31 o 
 -12   5   4      429.36      433.95     45.04 o 
 -11   5   4     1635.86     1590.02     50.76 o 
 -10   5   4     5974.92     6145.47    153.86 o 
  -9   5   4     4247.88     4049.48     71.33 o 
  -8   5   4     5954.12     5634.39     85.65 o 
  -7   5   4      768.66      746.96     27.50 o 
  -6   5   4     1004.74      969.25     25.12 o 
  -5   5   4     6345.74     6299.51     69.18 o 
  -4   5   4     1238.46     1318.61     22.57 o 
  -3   5   4     2306.29     2156.06     42.63 o 
  -2   5   4       99.10       32.90      4.82 o 
  -1   5   4     7345.50     6012.75    104.72 o 
   0   5   4     6463.32     6710.99     96.03 o 
   1   5   4       41.11       27.15     11.93 o 
   2   5   4    30701.33    32484.77    597.55 o 
   3   5   4     1873.79     2457.05     43.28 o 
   4   5   4    17560.60    18240.49    195.82 o 
   5   5   4    14609.44    14866.63    164.32 o 
   6   5   4     3503.80     3617.39     37.55 o 
   7   5   4    18279.11    19079.03    148.70 o 
   8   5   4     1353.28     1277.68     20.54 o 
   9   5   4      168.56      201.46     10.61 o 
  10   5   4     3763.99     3422.76     44.40 o 
  11   5   4     2834.52     2912.23     44.04 o 
  12   5   4      963.33     1085.69     29.62 o 
  13   5   4     7813.26     7391.65    160.26 o 
  14   5   4       73.22       75.68     21.09 o 
  15   5   4      111.74      130.53     24.10 o 
  16   5   4        0.06      -37.05     31.67 o 
  17   5   4     2632.30     2799.38    113.50 o 
 -14   6   4      489.00      454.88     56.21 o 
 -13   6   4     1270.05     1275.05     70.37 o 
 -12   6   4     1150.25     1056.94     45.03 o 
 -11   6   4     6963.31     6980.79    100.82 o 
 -10   6   4     6065.97     6180.91     93.30 o 
  -9   6   4     1165.31     1135.12     41.72 o 
  -8   6   4      906.96      892.28     37.80 o 
  -7   6   4     1010.90     1037.91     32.90 o 
  -6   6   4    14306.37    14119.78    154.80 o 
  -5   6   4    12510.93    12645.99    117.59 o 
  -4   6   4     1549.39     1512.83     23.90 o 
  -3   6   4     5303.35     5989.80     64.38 o 
  -2   6   4     6754.33     6203.35     68.45 o 
  -1   6   4     1680.04     1244.73     23.20 o 
   0   6   4      155.81      317.66     32.93 o 
   1   6   4     1208.22     1444.13     23.12 o 
   2   6   4      902.11      742.31     19.35 o 
   3   6   4    16992.36    15465.68    169.28 o 
   4   6   4     3459.30     3277.80     41.15 o 
   5   6   4    11393.14    11305.20    117.89 o 
   6   6   4    12363.16    12397.17    120.31 o 
   7   6   4    12144.20    12216.91    104.24 o 
   8   6   4     3745.16     3540.21     39.74 o 
   9   6   4      793.80      777.65     18.55 o 
  10   6   4     1840.98     1817.74     32.49 o 
  11   6   4     1299.23     1400.57     30.07 o 
  12   6   4     1692.12     1592.77     36.51 o 
  13   6   4     1809.85     1779.23     39.33 o 
  14   6   4       37.86        9.48     17.12 o 
  15   6   4     1981.17     1889.56     54.28 o 
  16   6   4      946.25     1036.59     85.65 o 
  17   6   4        4.87      -67.00     33.50 o 
 -13   7   4       25.25      -30.20     39.76 o 
 -12   7   4      180.16      167.87     28.70 o 
 -11   7   4     1996.04     2006.28     63.93 o 
 -10   7   4     2700.80     2855.40     60.35 o 
  -9   7   4       61.19       53.43     18.79 o 
  -8   7   4     1622.24     1550.52     41.61 o 
  -7   7   4      922.93      847.25     38.78 o 
  -6   7   4     1092.82     1139.12     34.29 o 
  -5   7   4     5977.05     6009.72     83.58 o 
  -4   7   4     9036.76     8667.04    107.80 o 
  -3   7   4      362.84      438.59     12.24 o 
  -2   7   4     2252.73     2062.92     31.69 o 
  -1   7   4      117.05      261.35     34.68 o 
   0   7   4    14709.59    17212.07    192.93 o 
   1   7   4       11.93       26.74      6.81 o 
   2   7   4     7864.88     7691.15    112.49 o 
   3   7   4     2081.87     2284.10     37.98 o 
   4   7   4     7986.68     7837.39     83.17 o 
   5   7   4      932.92     1100.86     30.38 o 
   6   7   4     1532.55     1701.23     27.16 o 
   7   7   4     2024.91     2010.38     31.76 o 
   8   7   4      321.89      322.81     14.05 o 
   9   7   4     2810.39     2843.04     42.03 o 
  10   7   4    14474.03    14072.26    130.82 o 
  11   7   4     1071.01     1060.02     29.50 o 
  12   7   4     2899.60     2957.27     51.11 o 
  13   7   4     4283.48     4255.94     63.36 o 
  14   7   4      455.65      405.23     29.90 o 
  15   7   4     4535.87     4592.88     89.25 o 
  16   7   4     1901.75     1873.76     73.74 o 
  17   7   4      154.83      173.67     45.03 o 
 -13   8   4      247.18       71.85     52.44 o 
 -12   8   4      641.61      611.05     54.18 o 
 -11   8   4        8.67      -19.51     23.22 o 
 -10   8   4     1820.86     1837.74     53.14 o 
  -9   8   4     1543.26     1472.74     42.14 o 
  -8   8   4      402.58      390.74     23.25 o 
  -7   8   4     2356.91     2334.54     58.60 o 
  -6   8   4    14941.87    15062.44    178.45 o 
  -5   8   4     5207.74     5102.05     71.78 o 
  -4   8   4     9233.02     9140.67     93.25 o 
  -3   8   4     1571.67     1545.55     24.20 o 
  -2   8   4     6674.54     7187.89     78.15 o 
  -1   8   4     9296.76     9251.55    111.87 o 
   0   8   4    42977.09    41534.39    379.41 o 
   1   8   4    11756.79    11345.82    118.35 o 
   2   8   4      945.36      957.35     19.27 o 
   3   8   4    18848.20    18105.90    192.61 o 
   4   8   4      399.76      527.44     25.60 o 
   5   8   4     3111.57     3020.78     44.28 o 
   6   8   4     1394.48     1464.79     25.82 o 
   7   8   4     1870.72     1957.09     32.06 o 
   8   8   4     8305.03     8032.66     86.96 o 
   9   8   4     5093.32     5001.75     67.49 o 
  10   8   4     2246.45     2237.42     41.62 o 
  11   8   4     2553.76     2696.80     39.87 o 
  12   8   4     4438.30     4385.43     59.09 o 
  13   8   4     5690.05     5641.91     80.96 o 
  14   8   4      590.61      502.16     25.42 o 
  15   8   4       25.65       22.74     20.42 o 
  16   8   4     1457.02     1308.26     60.30 o 
  17   8   4     2997.87     3014.74     96.24 o 
 -12   9   4      173.61      104.57     36.47 o 
 -11   9   4      202.57      139.72     32.99 o 
 -10   9   4       69.84       53.87     28.38 o 
  -9   9   4      258.17      184.30     24.38 o 
  -8   9   4       20.64      -13.65     17.88 o 
  -7   9   4      971.90      980.86     40.31 o 
  -6   9   4      824.42      796.53     27.68 o 
  -5   9   4     2038.71     2022.38     40.11 o 
  -4   9   4      684.30      713.20     23.18 o 
  -3   9   4     2652.35     2616.77     36.26 o 
  -2   9   4      402.88      390.76     14.64 o 
  -1   9   4      192.49      209.55     16.65 o 
   0   9   4     1830.51     1586.47     28.47 o 
   1   9   4     1385.46     1391.29     44.34 o 
   2   9   4       10.47       27.17      8.41 o 
   3   9   4     3564.70     3786.82     48.21 o 
   4   9   4     2170.29     2241.45     41.33 o 
   5   9   4      147.19      150.49     15.19 o 
   6   9   4     3844.65     3649.82     48.71 o 
   7   9   4      211.14      144.84     13.69 o 
   8   9   4      230.26      184.01     15.30 o 
   9   9   4      736.64      671.99     24.24 o 
  10   9   4      423.87      425.71     17.68 o 
  11   9   4       41.80       41.81     12.73 o 
  12   9   4        2.94        0.48     13.09 o 
  13   9   4     1048.98      949.35     37.31 o 
  14   9   4      697.75      693.94     32.90 o 
  15   9   4     3120.15     3327.97     91.24 o 
  16   9   4     2047.54     2011.72    101.56 o 
  17   9   4       12.20       24.19     35.60 o 
 -12  10   4     5252.73     5949.33    207.77 o 
 -11  10   4      897.74      810.94     52.59 o 
 -10  10   4       22.80      -10.07     22.80 o 
  -9  10   4       12.71      -17.70     21.11 o 
  -8  10   4      235.97      182.23     29.79 o 
  -7  10   4     3793.92     3636.08     76.10 o 
  -6  10   4      600.17      589.79     25.34 o 
  -5  10   4      866.86      764.24     27.21 o 
  -4  10   4     9732.19     9303.15    117.41 o 
  -3  10   4        4.62        2.74     14.07 o 
  -2  10   4        2.70      -18.16      9.08 o 
  -1  10   4    10331.71    10156.16    121.46 o 
   0  10   4    31066.63    30923.36    395.62 o 
   1  10   4    10784.06    10978.82    144.70 o 
   2  10   4       33.03       26.13      9.48 o 
   3  10   4      188.70      223.61     13.97 o 
   4  10   4     7480.07     7147.25     89.33 o 
   5  10   4    33781.40    33760.99    325.83 o 
   6  10   4    28885.01    28074.62    276.19 o 
   7  10   4      142.89       84.80     13.07 o 
   8  10   4     6960.71     6929.74     90.53 o 
   9  10   4      796.95      720.66     27.19 o 
  10  10   4     5426.28     5303.69     78.63 o 
  11  10   4     7254.79     7134.59     99.08 o 
  12  10   4      966.87      972.34     34.60 o 
  13  10   4     3613.51     3651.25     87.73 o 
  14  10   4     2720.48     2737.74     59.15 o 
  15  10   4      400.34      472.46     44.10 o 
  16  10   4      240.49      221.22     46.22 o 
  17  10   4      242.43      157.86     49.83 o 
 -11  11   4      672.72      723.24     59.54 o 
 -10  11   4     2103.49     2206.40     66.27 o 
  -9  11   4      358.82      315.18     34.24 o 
  -8  11   4      217.63      154.88     24.10 o 
  -7  11   4     1167.77     1154.54     38.89 o 
  -6  11   4      254.80      208.07     20.95 o 
  -5  11   4      244.51      205.28     18.78 o 
  -4  11   4     2475.13     2398.17     45.91 o 
  -3  11   4      154.60      117.43     17.59 o 
  -2  11   4     4090.00     3992.04     68.90 o 
  -1  11   4      286.92      320.66     27.72 o 
   0  11   4        0.63       12.38     12.39 o 
   1  11   4        5.25        4.82     12.88 o 
   2  11   4      115.76      143.56     17.47 o 
   3  11   4     1011.02     1005.58     32.54 o 
   4  11   4      170.99      189.02     17.68 o 
   5  11   4     4822.77     5175.72     72.85 o 
   6  11   4      215.09      363.70     17.93 o 
   7  11   4     1224.22     1240.34     30.70 o 
   8  11   4     1036.03      909.29     27.73 o 
   9  11   4     1306.39     1391.29     37.53 o 
  10  11   4     1983.36     1962.79     45.58 o 
  11  11   4       36.51       22.24     14.16 o 
  12  11   4      146.04      168.71     21.86 o 
  13  11   4      169.68       91.61     23.54 o 
  14  11   4       49.99       73.10     33.84 o 
  15  11   4       26.84       -3.51     55.49 o 
  16  11   4       17.30      -32.38     59.85 o 
 -10  12   4      158.15      134.39     32.13 o 
  -9  12   4      200.41      203.44     32.22 o 
  -8  12   4     2914.45     2926.80     62.53 o 
  -7  12   4    10464.69    10737.82    145.52 o 
  -6  12   4     7253.10     6955.98    114.94 o 
  -5  12   4       90.93       69.86     18.65 o 
  -4  12   4       24.53       19.02     25.40 o 
  -3  12   4     2271.51     2104.16     50.27 o 
  -2  12   4     1974.50     2353.38     58.65 o 
  -1  12   4     1014.73      948.20     35.25 o 
   0  12   4      132.71      141.14     17.85 o 
   1  12   4     1480.11     1542.52     40.23 o 
   2  12   4       14.81        0.03     14.33 o 
   3  12   4       82.41       97.29     18.76 o 
   4  12   4     2668.64     2655.03     53.66 o 
   5  12   4    14503.29    15304.04    200.75 o 
   6  12   4     7865.59     7838.91    113.84 o 
   7  12   4      117.07       93.21     17.13 o 
   8  12   4       18.24       20.13     15.35 o 
   9  12   4     4776.23     5040.26     77.10 o 
  10  12   4    11471.52    11216.87    217.19 o 
  11  12   4    11726.18    11869.84    221.25 o 
  12  12   4     1390.73     1358.16     45.96 o 
  13  12   4      265.06      190.22     26.96 o 
  14  12   4      663.10      693.52     52.61 o 
  15  12   4      983.04     1024.36    114.08 o 
  -9  13   4      357.50      290.06     34.95 o 
  -8  13   4      174.38      200.30     32.10 o 
  -7  13   4      105.46      134.16     24.18 o 
  -6  13   4       21.76       13.35     23.26 o 
  -5  13   4     2117.32     2119.43     56.07 o 
  -4  13   4     2139.95     2148.59     68.86 o 
  -3  13   4      753.60      736.17     80.51 o 
  -2  13   4     2319.50     2185.17     68.86 o 
  -1  13   4       34.66       40.34     20.92 o 
   0  13   4      151.35      125.61     19.52 o 
   1  13   4     2835.04     2515.97     54.78 o 
   2  13   4      282.78      304.89     23.15 o 
   3  13   4     1786.71     1797.90     47.45 o 
   4  13   4     2022.78     1867.52     63.67 o 
   5  13   4      572.81      615.46     29.18 o 
   6  13   4      765.50      793.39     32.87 o 
   7  13   4     1398.77     1393.09     48.53 o 
   8  13   4      825.98      852.50     45.87 o 
   9  13   4      444.19      451.01     33.58 o 
  10  13   4       24.47      -29.95     17.68 o 
  11  13   4     1610.69     1515.90     51.37 o 
  12  13   4     1065.91     1104.72     42.17 o 
  13  13   4      614.53      565.04     40.05 o 
  14  13   4      147.47      136.67     66.27 o 
  -8  14   4     1197.01     1225.08     63.16 o 
  -7  14   4      429.12      437.63     35.62 o 
  -6  14   4       20.93       16.03     24.31 o 
  -5  14   4      110.83       73.69     24.79 o 
  -4  14   4      824.57      774.49     42.37 o 
  -3  14   4     3598.97     3623.31    119.56 o 
  -2  14   4     9960.70     9461.08    143.03 o 
  -1  14   4    17436.72    16861.13    228.91 o 
   0  14   4     3270.87     3124.14     65.51 o 
   1  14   4       34.65       37.92     19.32 o 
   2  14   4     3171.94     2914.31     76.18 o 
   3  14   4     5041.32     5236.81    104.95 o 
   4  14   4     4597.05     4346.65     83.30 o 
   5  14   4     2135.99     2328.91     54.86 o 
   6  14   4       94.13       50.22     19.67 o 
   7  14   4      306.07      313.24     35.39 o 
   8  14   4      700.64      595.25     52.31 o 
   9  14   4      206.28      262.24     29.42 o 
  10  14   4     1779.23     1718.23     52.44 o 
  11  14   4     3779.88     3961.88     77.31 o 
  12  14   4     3163.62     3115.26     69.91 o 
  13  14   4       10.41      -13.89     31.12 o 
  -7  15   4      372.48      382.26     36.70 o 
  -6  15   4      242.64      244.70     31.09 o 
  -5  15   4      176.54      153.90     28.22 o 
  -4  15   4      409.91      417.65     32.18 o 
  -3  15   4      472.81      424.42     31.69 o 
  -2  15   4       73.68       75.02     23.48 o 
  -1  15   4        1.44       50.86     21.37 o 
   0  15   4       67.07       41.46     22.86 o 
   1  15   4     1528.86     1491.77     48.16 o 
   2  15   4      154.86      172.25     29.01 o 
   3  15   4     5145.21     4952.00     92.82 o 
   4  15   4     6860.45     6927.70    107.84 o 
   5  15   4     1220.98     1334.57     53.91 o 
   6  15   4     4101.60     4201.13    101.55 o 
   7  15   4      221.04      285.69     30.68 o 
   8  15   4     2056.71     1979.99     63.74 o 
   9  15   4     4260.21     4505.15    100.03 o 
  10  15   4     1522.16     1286.69     47.41 o 
  11  15   4     1267.31     1203.76     46.09 o 
  12  15   4     3603.78     3709.75     99.53 o 
  13  15   4       18.45      -23.95     38.65 o 
  -6  16   4     1654.86     1637.18     64.54 o 
  -5  16   4      150.85      105.50     29.65 o 
  -4  16   4       19.00       10.46     24.10 o 
  -3  16   4     1189.57     1047.82     44.77 o 
  -2  16   4       60.18       37.88     24.12 o 
  -1  16   4       27.11       22.70     23.85 o 
   0  16   4      180.08      133.88     31.11 o 
   1  16   4     2415.93     2286.47     97.80 o 
   2  16   4     6019.58     5607.61    102.26 o 
   3  16   4     5148.07     5056.56    121.21 o 
   4  16   4     3980.22     4011.85     87.92 o 
   5  16   4     3375.37     3551.43     73.76 o 
   6  16   4     1552.76     1425.34     54.94 o 
   7  16   4     1255.45     1016.59     48.78 o 
   8  16   4     1797.53     1930.53     73.10 o 
   9  16   4     4666.03     4617.57    129.94 o 
  10  16   4     2341.32     2286.96     82.91 o 
  11  16   4     1008.71     1029.90     54.53 o 
  12  16   4      371.82      410.88     54.84 o 
  13  16   4       34.79       16.93     42.18 o 
  -4  17   4      610.06      539.43     42.72 o 
  -3  17   4     1124.07     1058.66     46.77 o 
  -2  17   4        1.79      -51.19     25.60 o 
  -1  17   4      718.50      625.51     37.73 o 
   0  17   4       39.47       13.45     23.41 o 
   1  17   4      378.45      348.72     31.85 o 
   2  17   4       86.37      110.67     32.71 o 
   3  17   4       46.62       14.34     26.61 o 
   4  17   4        1.12       17.07     23.88 o 
   5  17   4       52.40       -6.82     25.95 o 
   6  17   4      166.00       96.39     27.92 o 
   7  17   4       87.89       70.57     31.97 o 
   8  17   4     1191.25     1025.08     57.82 o 
   9  17   4     3745.64     4008.50    108.81 o 
  10  17   4        1.72       37.45     40.58 o 
  11  17   4     1104.61     1079.78     73.02 o 
  12  17   4       17.00       55.39     44.22 o 
  -3  18   4      178.25       99.61     34.94 o 
  -2  18   4     2199.80     2159.15    114.08 o 
  -1  18   4     5712.48     5614.65    108.80 o 
   0  18   4     1578.82     1399.03     87.23 o 
   1  18   4      231.65      248.07     32.07 o 
   2  18   4      165.48      132.76     28.24 o 
   3  18   4      502.93      599.29     41.15 o 
   4  18   4       24.07       14.52     43.82 o 
   5  18   4      622.11      618.61     52.63 o 
   6  18   4      493.82      516.73     67.35 o 
   7  18   4     2748.55     2645.84     78.37 o 
   8  18   4     3395.90     3842.25    124.42 o 
   9  18   4      816.34     1028.65     69.02 o 
  10  18   4      935.34      860.91     68.45 o 
  11  18   4     1393.16     1382.15     83.16 o 
   0  19   4      153.38      132.80     36.42 o 
   1  19   4      482.03      378.74     41.23 o 
   2  19   4      576.69      534.69     45.41 o 
   3  19   4      678.26      643.46     49.00 o 
   4  19   4      635.43      483.05     45.11 o 
   5  19   4      635.65      620.22     49.72 o 
   6  19   4      240.43      302.58     67.60 o 
   7  19   4      382.55      459.64     46.78 o 
   8  19   4       41.91       -7.08     39.86 o 
   9  19   4       41.92      115.94     45.11 o 
  -7 -18   5     2906.90     2960.83    121.29 o 
  -6 -18   5     3647.87     3971.51    127.65 o 
  -5 -18   5     1566.28     1627.87    107.18 o 
  -4 -18   5      117.92      130.61     41.88 o 
  -3 -18   5      693.96      633.77     57.20 o 
  -2 -18   5       12.76      -24.85     31.99 o 
  -1 -18   5     2115.97     2179.56    103.89 o 
   0 -18   5     1446.60     1515.87    115.76 o 
  -9 -17   5      417.02      484.14     63.23 o 
  -8 -17   5      397.25      386.86     59.80 o 
  -7 -17   5      730.09      766.11     55.67 o 
  -6 -17   5      217.12      280.11     37.92 o 
  -5 -17   5      565.37      472.01     39.93 o 
  -4 -17   5     2660.22     2596.63     63.29 o 
  -3 -17   5     4276.88     4237.27     87.64 o 
  -2 -17   5     1945.70     1865.49     68.69 o 
  -1 -17   5     2348.46     2405.51    146.00 o 
   0 -17   5     1902.39     1951.56     86.34 o 
   1 -17   5      301.60      308.84     40.78 o 
   2 -17   5      244.60      328.08     40.18 o 
   3 -17   5      948.64      956.32     64.45 o 
 -11 -16   5      211.97      152.74     51.68 o 
 -10 -16   5        9.89       15.52     43.59 o 
  -9 -16   5        8.78       -2.49     44.54 o 
  -8 -16   5      513.98      433.99     85.36 o 
  -7 -16   5       23.51       -4.29     28.11 o 
  -6 -16   5       96.82       73.53     26.86 o 
  -5 -16   5      986.63      988.14     36.74 o 
  -4 -16   5       35.34       22.77     20.08 o 
  -3 -16   5      266.71      233.64     24.66 o 
  -2 -16   5      539.75      472.53     31.02 o 
  -1 -16   5     5181.41     5341.50     97.70 o 
   0 -16   5     1692.62     1599.97     53.53 o 
   1 -16   5      315.55      340.87     49.50 o 
   2 -16   5     1607.30     1623.49     65.19 o 
   3 -16   5       88.89      114.78     35.29 o 
   4 -16   5     2334.65     2382.33    118.67 o 
   5 -16   5     1763.44     2054.55     84.35 o 
 -12 -15   5     1479.58     1499.61     88.29 o 
 -11 -15   5       49.99       21.40     82.21 o 
 -10 -15   5      110.48      188.65     47.57 o 
  -9 -15   5     1213.88     1310.95     67.79 o 
  -8 -15   5     7613.45     7474.98    167.58 o 
  -7 -15   5     2475.69     2540.02     64.80 o 
  -6 -15   5       69.52       48.61     19.70 o 
  -5 -15   5     2040.72     2259.95     59.61 o 
  -4 -15   5     1302.70     1434.48     40.73 o 
  -3 -15   5      437.58      459.51     28.16 o 
  -2 -15   5       20.29       -4.59     22.74 o 
  -1 -15   5      805.09      668.02     31.94 o 
   0 -15   5     1984.45     2165.25     59.23 o 
   1 -15   5     3410.37     3110.86     69.54 o 
   2 -15   5     3371.61     3348.46     84.48 o 
   3 -15   5     3641.11     3618.98     89.90 o 
   4 -15   5     2217.13     2181.44     72.63 o 
   5 -15   5     1924.67     1878.84     69.68 o 
   6 -15   5     1682.08     1730.27     84.78 o 
 -13 -14   5     1308.61     1311.50     67.12 o 
 -12 -14   5      845.10      813.99     52.29 o 
 -11 -14   5       11.42        1.55     25.53 o 
 -10 -14   5       27.38       10.84     32.97 o 
  -9 -14   5     1054.43     1134.56     61.47 o 
  -8 -14   5     3575.93     3283.66     81.00 o 
  -7 -14   5     3107.32     3341.25     77.47 o 
  -6 -14   5       87.67       25.72     15.13 o 
  -5 -14   5      466.23      390.99     25.09 o 
  -4 -14   5       20.24       14.37     17.38 o 
  -3 -14   5       51.59       25.34     17.23 o 
  -2 -14   5     1045.27     1017.00     33.73 o 
  -1 -14   5      335.88      365.62     23.71 o 
   0 -14   5       16.92       21.80     17.37 o 
   1 -14   5       76.97       37.71     20.37 o 
   2 -14   5       50.25       52.66     22.36 o 
   3 -14   5      133.61      163.58     31.57 o 
   4 -14   5     1039.64      995.39     61.12 o 
   5 -14   5      565.91      508.24     44.58 o 
   6 -14   5        3.73      -21.03     31.07 o 
   7 -14   5      723.70      647.33     60.01 o 
   8 -14   5        6.35      -22.98     41.18 o 
 -14 -13   5       40.41       12.89     33.04 o 
 -13 -13   5     1453.89     1433.48     61.11 o 
 -12 -13   5      302.36      301.36     42.23 o 
 -11 -13   5        6.30        5.59     24.40 o 
 -10 -13   5        0.15       -4.73     19.09 o 
  -9 -13   5     3162.16     3165.03     64.62 o 
  -8 -13   5     8054.24     8313.99    121.26 o 
  -7 -13   5     3964.04     3650.23     62.85 o 
  -6 -13   5      579.11      444.59     24.06 o 
  -5 -13   5      557.62      555.19     27.10 o 
  -4 -13   5     5624.44     5780.24     76.81 o 
  -3 -13   5    17208.54    17183.13    174.16 o 
  -2 -13   5     8462.71     8621.38    100.59 o 
  -1 -13   5      349.85      385.23     21.75 o 
   0 -13   5      971.43      980.93     31.23 o 
   1 -13   5      748.42      733.82     29.67 o 
   2 -13   5      605.93      611.06     51.17 o 
   3 -13   5     4894.99     4586.16     82.64 o 
   4 -13   5      366.87      295.35     27.66 o 
   5 -13   5     2823.48     2856.24     75.80 o 
   6 -13   5     3715.32     3823.81     90.48 o 
   7 -13   5      843.56      912.36     44.53 o 
   8 -13   5       32.78       32.32     33.79 o 
   9 -13   5     1471.39     1524.12     75.06 o 
 -14 -12   5       17.33       17.83     32.79 o 
 -13 -12   5     1551.35     1546.25     62.91 o 
 -12 -12   5      898.26      864.02     37.56 o 
 -11 -12   5      296.45      348.51     27.80 o 
 -10 -12   5       54.75       83.66     21.01 o 
  -9 -12   5     2097.21     2283.52     53.84 o 
  -8 -12   5     1861.56     1849.59     45.13 o 
  -7 -12   5      474.80      486.50     26.54 o 
  -6 -12   5       99.02      144.12     15.44 o 
  -5 -12   5      470.39      394.54     24.33 o 
  -4 -12   5      957.10     1062.50     30.61 o 
  -3 -12   5     1937.34     2067.80     40.55 o 
  -2 -12   5     1922.65     2120.51     50.02 o 
  -1 -12   5     1471.45     1590.73     35.18 o 
   0 -12   5      147.61      193.39     17.12 o 
   1 -12   5      675.94      619.69     24.92 o 
   2 -12   5       12.95        6.57     15.43 o 
   3 -12   5       86.85      130.23     24.14 o 
   4 -12   5      209.21      183.75     24.10 o 
   5 -12   5      366.90      395.07     28.76 o 
   6 -12   5        2.52        1.33     23.21 o 
   7 -12   5       86.84       86.85     27.80 o 
   8 -12   5      627.28      541.49     38.45 o 
   9 -12   5        0.02      -14.55     31.77 o 
  10 -12   5      440.28      508.34     53.24 o 
 -15 -11   5     4331.07     4427.20    111.10 o 
 -14 -11   5     3001.51     3172.75     87.40 o 
 -13 -11   5      138.10       99.23     23.80 o 
 -12 -11   5      502.48      602.83     33.70 o 
 -11 -11   5       16.10       13.13     19.38 o 
 -10 -11   5     4613.91     4631.69     86.82 o 
  -9 -11   5     1275.80     1263.16     38.27 o 
  -8 -11   5       11.85       19.22     16.41 o 
  -7 -11   5     2292.48     2016.82     39.11 o 
  -6 -11   5      124.24      112.46     14.04 o 
  -5 -11   5        0.08       13.44     11.25 o 
  -4 -11   5     2084.82     2219.89     38.59 o 
  -3 -11   5    10962.56    10937.88    116.68 o 
  -2 -11   5    10125.01     9816.70    106.58 o 
  -1 -11   5     2597.28     2547.39     42.65 o 
   0 -11   5       11.32       14.75     12.00 o 
   1 -11   5     2469.19     2191.26     40.70 o 
   2 -11   5     9818.60    10073.14    122.43 o 
   3 -11   5    14239.27    14006.87    161.05 o 
   4 -11   5     2191.01     2215.41     52.24 o 
   5 -11   5      272.98      281.89     22.79 o 
   6 -11   5      444.39      352.44     25.41 o 
   7 -11   5      940.46      917.64     35.77 o 
   8 -11   5     2557.81     2391.46     63.45 o 
   9 -11   5      571.11      571.97     38.61 o 
  10 -11   5      647.33      606.62     46.19 o 
  11 -11   5     2500.39     2784.80     94.89 o 
 -15 -10   5     1039.51      988.89     72.32 o 
 -14 -10   5     1616.81     1574.42     56.52 o 
 -13 -10   5     2144.77     2012.24     61.01 o 
 -12 -10   5     6614.10     6319.73    112.99 o 
 -11 -10   5     2071.42     2083.15     51.64 o 
 -10 -10   5     2388.21     2388.28     51.14 o 
  -9 -10   5      128.00      134.02     19.31 o 
  -8 -10   5     3648.66     3659.76     56.83 o 
  -7 -10   5     8518.94     9145.98    100.56 o 
  -6 -10   5      737.54      612.02     20.09 o 
  -5 -10   5     1167.16     1305.24     26.28 o 
  -4 -10   5     2885.15     3021.14     39.40 o 
  -3 -10   5      739.19      691.15     26.61 o 
  -2 -10   5     1119.38     1156.51     24.88 o 
  -1 -10   5      569.43      539.05     20.08 o 
   0 -10   5      323.00      350.59     22.10 o 
   1 -10   5      658.27      585.11     20.77 o 
   2 -10   5      762.38      878.34     26.66 o 
   3 -10   5      548.07      591.45     25.65 o 
   4 -10   5     1661.94     1662.49     46.69 o 
   5 -10   5     1295.64     1270.30     33.35 o 
   6 -10   5       93.82       85.73     18.14 o 
   7 -10   5      674.21      721.87     31.34 o 
   8 -10   5       81.33      148.02     22.18 o 
   9 -10   5       15.15       38.79     21.56 o 
  10 -10   5       45.90       54.16     22.97 o 
  11 -10   5      199.68      204.24     38.32 o 
  12 -10   5       64.38       48.84     42.96 o 
 -15  -9   5     1535.41     1350.72     67.71 o 
 -14  -9   5     1047.40     1076.17     70.08 o 
 -13  -9   5       59.06        0.35     23.93 o 
 -12  -9   5       97.61      110.86     21.64 o 
 -11  -9   5     5435.41     5021.12     83.78 o 
 -10  -9   5    15057.31    15075.30    165.09 o 
  -9  -9   5     9773.65     9416.50    111.52 o 
  -8  -9   5     1008.77      866.13     27.50 o 
  -7  -9   5      433.87      428.68     47.49 o 
  -6  -9   5      720.49      809.83     22.44 o 
  -5  -9   5     3090.53     2841.04     37.90 o 
  -4  -9   5    14689.46    14841.70    129.32 o 
  -3  -9   5      865.63      768.15     22.60 o 
  -2  -9   5      368.38      429.04     14.34 o 
  -1  -9   5      282.71      321.05     13.77 o 
   0  -9   5     1190.06      959.38     30.83 o 
   1  -9   5       88.97       98.79     12.23 o 
   2  -9   5    17362.53    16534.29    167.50 o 
   3  -9   5     5871.65     5830.99     68.00 o 
   4  -9   5     3987.57     3906.73     55.93 o 
   5  -9   5     1119.43     1111.21     30.22 o 
   6  -9   5      348.31      340.98     24.12 o 
   7  -9   5     6131.27     6318.36    107.48 o 
   8  -9   5    13290.50    13183.84    159.22 o 
   9  -9   5     6319.32     6503.23     96.41 o 
  10  -9   5        2.70       -4.64     20.30 o 
  11  -9   5      835.43      887.99     42.86 o 
  12  -9   5     1328.99     1389.07     61.51 o 
 -16  -8   5      479.98      483.81     61.00 o 
 -15  -8   5      130.11       12.19     43.03 o 
 -14  -8   5     1068.02      947.94     56.62 o 
 -13  -8   5      153.58       99.47     25.68 o 
 -12  -8   5     4168.73     4006.03     73.25 o 
 -11  -8   5      968.78      962.27     30.40 o 
 -10  -8   5       11.80       33.35     14.31 o 
  -9  -8   5       35.61       12.12     12.34 o 
  -8  -8   5     3495.90     3355.95     59.43 o 
  -7  -8   5    12009.25    12377.43    112.14 o 
  -6  -8   5      474.33      430.12     15.96 o 
  -5  -8   5     4783.97     4901.94     50.61 o 
  -4  -8   5     2154.11     1927.17     27.71 o 
  -3  -8   5     8812.85     8878.62     78.13 o 
  -2  -8   5    21309.53    21781.04    169.65 o 
  -1  -8   5     4796.06     4652.37     48.66 o 
   0  -8   5     1836.66     1836.06     26.05 o 
   1  -8   5    15974.37    15162.67    161.95 o 
   2  -8   5      190.98      178.29     13.74 o 
   3  -8   5     4044.43     4069.99     51.29 o 
   4  -8   5     3679.53     3618.55     51.79 o 
   5  -8   5      444.70      401.69     19.11 o 
   6  -8   5     1800.51     1808.73     36.85 o 
   7  -8   5       58.99       62.64     15.65 o 
   8  -8   5      653.90      642.09     26.12 o 
   9  -8   5       86.74       56.13     18.07 o 
  10  -8   5      271.51      225.79     22.35 o 
  11  -8   5       74.31       14.65     22.32 o 
  12  -8   5      996.20      989.22     57.57 o 
  13  -8   5      435.47      435.62     52.95 o 
 -16  -7   5      946.49      822.91     71.77 o 
 -15  -7   5     1382.89     1409.28    107.07 o 
 -14  -7   5     1084.24     1075.74     59.60 o 
 -13  -7   5      694.42      655.36     47.35 o 
 -12  -7   5     1450.42     1352.36     43.63 o 
 -11  -7   5     1474.35     1355.88     31.77 o 
 -10  -7   5      722.02      808.13     23.45 o 
  -9  -7   5      212.10      207.44     13.96 o 
  -8  -7   5      349.13      310.18     14.84 o 
  -7  -7   5      691.80      670.06     17.84 o 
  -6  -7   5     2841.42     3138.74     41.45 o 
  -5  -7   5    13799.93    13015.26    120.25 o 
  -4  -7   5    22579.98    23067.99    189.96 o 
  -3  -7   5     1056.50     1098.20     20.64 o 
  -2  -7   5     5065.63     4570.64     45.24 o 
  -1  -7   5     5220.51     5386.24     50.40 o 
   0  -7   5     4331.57     4344.67     40.86 o 
   1  -7   5     6439.75     6279.90     54.07 o 
   2  -7   5    14374.81    13931.94    124.15 o 
   3  -7   5     3974.38     3885.88     45.63 o 
   4  -7   5       31.97        0.33      8.87 o 
   5  -7   5      359.07      328.15     16.12 o 
   6  -7   5      949.77      941.81     25.07 o 
   7  -7   5     1882.88     1834.73     35.58 o 
   8  -7   5      703.69      756.13     25.06 o 
   9  -7   5       83.11       81.45     20.51 o 
  10  -7   5      675.11      678.85     28.18 o 
  11  -7   5     1405.63     1380.49     47.80 o 
  12  -7   5     2449.34     2471.98     52.50 o 
  13  -7   5     5083.25     5098.78     87.92 o 
  14  -7   5     2657.23     2814.66    101.23 o 
 -16  -6   5        7.98      -44.26     44.68 o 
 -15  -6   5     2739.15     2765.75    155.03 o 
 -14  -6   5    10762.91    10834.42    249.32 o 
 -13  -6   5     1595.39     1566.59     48.72 o 
 -12  -6   5      674.92      690.37     27.12 o 
 -11  -6   5      186.61      218.75     16.21 o 
 -10  -6   5        7.24       -6.52     10.28 o 
  -9  -6   5     3360.65     3403.16     43.29 o 
  -8  -6   5       12.09       23.33      9.78 o 
  -7  -6   5      763.27      745.89     19.15 o 
  -6  -6   5     3470.25     3673.80     47.07 o 
  -5  -6   5      229.23      287.18     13.45 o 
  -4  -6   5      255.32      227.56     12.13 o 
  -3  -6   5     1103.82     1027.88     19.14 o 
  -2  -6   5    12794.81    11816.49    101.61 o 
  -1  -6   5     1209.83     1219.82     22.77 o 
   0  -6   5      151.55      132.89      7.76 o 
   1  -6   5     4931.79     5286.85     51.39 o 
   2  -6   5      718.10      744.14     13.75 o 
   3  -6   5     5991.78     6033.37     54.29 o 
   4  -6   5    15582.67    15124.25    140.94 o 
   5  -6   5      163.12      202.14     10.40 o 
   6  -6   5    14876.46    14381.65    139.97 o 
   7  -6   5     4706.55     4772.36     67.77 o 
   8  -6   5     3420.23     3510.30     55.27 o 
   9  -6   5     5552.94     5607.55     72.47 o 
  10  -6   5      478.79      364.35     21.76 o 
  11  -6   5     1001.84      888.72     30.53 o 
  12  -6   5      729.59      717.78     30.97 o 
  13  -6   5       73.59       54.23     23.79 o 
  14  -6   5      385.13      411.44     50.01 o 
 -16  -5   5       18.67      -17.55     44.95 o 
 -15  -5   5     3513.76     3828.66    107.40 o 
 -14  -5   5     5123.45     5396.42    109.42 o 
 -13  -5   5      897.10      788.03     31.27 o 
 -12  -5   5      237.42      257.89     24.96 o 
 -11  -5   5     2302.06     2218.65     38.85 o 
 -10  -5   5     6368.16     6010.82     68.45 o 
  -9  -5   5     7171.47     6941.27     69.87 o 
  -8  -5   5     6489.31     6517.89     65.56 o 
  -7  -5   5      498.00      498.87     15.23 o 
  -6  -5   5     2944.89     2778.80     33.00 o 
  -5  -5   5      771.66      678.13     17.25 o 
  -4  -5   5     6487.58     6500.26     65.18 o 
  -3  -5   5     1525.67     1241.60     19.84 o 
  -2  -5   5     2971.11     2849.34     33.33 o 
  -1  -5   5     6143.84     5733.87     51.48 o 
   0  -5   5    19898.29    21712.29    174.18 o 
   1  -5   5    13351.29    13188.99    100.60 o 
   2  -5   5    17036.85    17036.32    127.49 o 
   3  -5   5     3714.34     3292.86     33.82 o 
   4  -5   5     8749.16     8944.46     75.08 o 
   5  -5   5     8739.23     8563.88     69.53 o 
   6  -5   5     4121.10     4125.60     55.05 o 
   7  -5   5     5708.97     5618.06     91.81 o 
   8  -5   5     8017.42     8018.65     89.14 o 
   9  -5   5     2092.27     2297.14     43.96 o 
  10  -5   5       39.42       30.64     14.65 o 
  11  -5   5      665.31      629.89     26.06 o 
  12  -5   5       20.35       -8.09     16.77 o 
  13  -5   5       18.27       83.57     20.58 o 
  14  -5   5       37.21       27.17     24.13 o 
  15  -5   5       30.85      -22.47     35.34 o 
 -16  -4   5      646.16      687.26     54.43 o 
 -15  -4   5     1185.29     1284.55     50.60 o 
 -14  -4   5     2584.96     2582.26     57.89 o 
 -13  -4   5      634.94      543.63     29.95 o 
 -12  -4   5      775.25      807.84     28.31 o 
 -11  -4   5       20.45       21.38     14.06 o 
 -10  -4   5     2523.05     2357.67     41.67 o 
  -9  -4   5    21938.21    21874.77    206.69 o 
  -8  -4   5     6639.23     6550.69     70.24 o 
  -7  -4   5     1457.68     1548.60     24.27 o 
  -6  -4   5     8620.39     8318.34     72.40 o 
  -5  -4   5       75.69       40.39      7.44 o 
  -4  -4   5     1627.47     1449.96     22.73 o 
  -3  -4   5     2130.64     2268.19     43.60 o 
  -2  -4   5     5888.87     5701.12     52.86 o 
  -1  -4   5     4265.09     4420.58     42.88 o 
   0  -4   5       48.69       32.70      5.17 o 
   1  -4   5     4178.55     4215.19     36.58 o 
   2  -4   5       27.95       12.22      4.88 o 
   3  -4   5     1740.49     1737.89     21.73 o 
   4  -4   5     9571.38    10087.21     82.78 o 
   5  -4   5     3696.57     4071.57     39.75 o 
   6  -4   5     7622.12     7432.67     69.18 o 
   7  -4   5      898.65      961.75     22.05 o 
   8  -4   5     5067.08     5161.89     63.61 o 
   9  -4   5     3233.49     3237.45     48.65 o 
  10  -4   5      109.18      121.44     17.87 o 
  11  -4   5     5731.63     5453.38     72.27 o 
  12  -4   5     5037.56     5382.74     78.27 o 
  13  -4   5       64.67       56.49     19.80 o 
  14  -4   5     1536.88     1532.29     48.69 o 
  15  -4   5      634.19      623.22     49.95 o 
 -16  -3   5     1997.45     2095.08     81.33 o 
 -15  -3   5      219.27      283.56     68.57 o 
 -14  -3   5     1024.77      959.69     40.83 o 
 -13  -3   5     1349.66     1271.64     40.25 o 
 -12  -3   5      558.46      507.50     24.17 o 
 -11  -3   5      667.40      703.08     25.11 o 
 -10  -3   5     6496.18     6187.08     77.50 o 
  -9  -3   5    17538.94    16930.64    164.48 o 
  -8  -3   5     7536.33     7778.73     85.11 o 
  -7  -3   5       11.09       24.09      7.61 o 
  -6  -3   5      285.04      228.10      9.26 o 
  -5  -3   5    10430.14    11235.08     90.95 o 
  -4  -3   5    70891.58    70507.13    572.48 o 
  -3  -3   5    21560.80    19788.89    158.68 o 
  -2  -3   5       14.62       27.45      4.91 o 
  -1  -3   5    18314.47    17306.58    141.05 o 
   0  -3   5      194.62      245.45      7.62 o 
   1  -3   5    22386.12    22118.55    161.20 o 
   2  -3   5    14308.88    13890.96    100.61 o 
   3  -3   5     5908.97     6109.42     52.86 o 
   4  -3   5    11130.67    11645.51     93.29 o 
   5  -3   5     5656.02     5236.59     48.17 o 
   6  -3   5      822.10      702.06     14.65 o 
   7  -3   5     1783.98     1698.62     25.71 o 
   8  -3   5     6631.27     6637.71     65.19 o 
   9  -3   5     5949.04     6076.38     66.81 o 
  10  -3   5     7673.12     7947.91     90.71 o 
  11  -3   5     4259.45     4358.95     61.78 o 
  12  -3   5      415.44      454.77     23.77 o 
  13  -3   5     4391.98     4290.39     77.16 o 
  14  -3   5     3043.15     3381.50     73.46 o 
  15  -3   5      181.19      159.80     60.78 o 
  16  -3   5      173.15      150.78     60.14 o 
 -16  -2   5        9.93       11.99     31.17 o 
 -15  -2   5      615.23      591.18     46.25 o 
 -14  -2   5     1043.77     1050.37     39.41 o 
 -13  -2   5      461.54      462.15     28.13 o 
 -12  -2   5     1851.40     1777.16     42.02 o 
 -11  -2   5       13.13      -17.14     13.51 o 
 -10  -2   5     3719.82     3478.73     50.87 o 
  -9  -2   5     3013.52     2967.21     47.79 o 
  -8  -2   5      208.54      187.90     13.45 o 
  -7  -2   5      143.91      119.84     11.03 o 
  -6  -2   5       37.42       31.57      9.57 o 
  -5  -2   5     1300.21     2002.33     70.70 o 
  -4  -2   5     8503.78     7055.41     89.88 o 
  -3  -2   5     9592.84     9687.26     91.00 o 
  -2  -2   5       17.54       23.50      4.29 o 
  -1  -2   5      252.15      119.11      6.07 o 
   0  -2   5      716.03     1088.06     13.73 o 
   1  -2   5     7747.45     9482.11     79.76 o 
   2  -2   5      516.80      645.97     17.82 o 
   3  -2   5      450.07      435.02     10.03 o 
   4  -2   5       20.54       71.62      5.78 o 
   5  -2   5      475.91      344.61     10.07 o 
   6  -2   5     1300.82     1364.31     20.20 o 
   7  -2   5      905.78      887.88     16.46 o 
   8  -2   5       11.39       18.19      8.52 o 
   9  -2   5       32.25       35.19      9.49 o 
  10  -2   5       64.88       87.28     14.40 o 
  11  -2   5     4514.64     4707.92     71.69 o 
  12  -2   5      240.84      246.00     19.98 o 
  13  -2   5      178.69      201.72     19.47 o 
  14  -2   5      414.02      486.08     43.09 o 
  15  -2   5      266.72      343.73     50.68 o 
  16  -2   5     2291.29     2432.21    100.48 o 
 -16  -1   5     5779.84     6299.68    132.03 o 
 -15  -1   5     1636.77     1608.87     66.28 o 
 -14  -1   5       72.42       62.17     26.22 o 
 -13  -1   5     1160.93     1121.96     43.28 o 
 -12  -1   5     2014.21     2035.93     50.29 o 
 -11  -1   5     7885.14     7794.78     97.52 o 
 -10  -1   5     5912.22     5570.18     69.07 o 
  -9  -1   5     2410.23     2301.67     37.87 o 
  -8  -1   5     2902.42     2895.19     41.70 o 
  -7  -1   5      668.54      646.88     18.41 o 
  -6  -1   5     2444.84     2254.94     41.38 o 
  -5  -1   5     1804.13     1925.21     32.00 o 
  -4  -1   5     2422.28     2321.27     41.92 o 
  -3  -1   5    16926.17    15100.20    165.11 o 
  -2  -1   5     4437.09     4484.61     56.39 o 
  -1  -1   5    10451.64    11185.74    146.61 o 
   0  -1   5    21293.60    25034.48    181.33 o 
   1  -1   5   103617.47   101037.63    685.63 o 
   2  -1   5    88671.70    92065.95    622.46 o 
   3  -1   5     1722.71     1820.44     20.64 o 
   4  -1   5      698.21      791.31     12.91 o 
   5  -1   5     1253.11     1709.99     21.40 o 
   6  -1   5     8029.35     8270.36     70.16 o 
   7  -1   5    15611.21    15585.00    123.91 o 
   8  -1   5     2926.31     2915.45     32.23 o 
   9  -1   5     3161.98     2995.20     39.72 o 
  10  -1   5     9392.07     9560.53    101.17 o 
  11  -1   5     1155.61     1070.85     24.94 o 
  12  -1   5      597.98      548.41     25.67 o 
  13  -1   5     1062.76      953.39     44.86 o 
  14  -1   5     3841.41     4327.51     83.77 o 
  15  -1   5     3703.47     3778.46    119.96 o 
  16  -1   5      865.29      858.67     65.48 o 
 -16   0   5      208.32      179.81     43.75 o 
 -15   0   5     1217.24     1330.98     60.86 o 
 -14   0   5      707.72      704.57     40.10 o 
 -13   0   5     3646.17     3614.40     85.85 o 
 -12   0   5      215.82      213.87     24.39 o 
 -11   0   5      745.84      794.16     32.24 o 
 -10   0   5       87.27       78.74     14.29 o 
  -9   0   5    10438.89    10790.91    131.77 o 
  -8   0   5    14445.37    13945.92    136.57 o 
  -7   0   5      246.28      238.50     16.06 o 
  -6   0   5      505.10      376.87     13.69 o 
  -5   0   5     1508.41     1749.41     25.78 o 
  -4   0   5     6426.68     6178.96     67.79 o 
  -3   0   5     1699.71     1990.91     30.03 o 
  -2   0   5     9217.71     8318.33    105.43 o 
  -1   0   5     2098.53     1965.24     38.25 o 
   0   0   5     6468.78     6442.21     62.17 o 
   1   0   5    23523.44    22702.73    190.76 o 
   2   0   5      506.98      292.48      7.18 o 
   3   0   5      967.39     1064.26     13.31 o 
   4   0   5       81.30      105.09      6.51 o 
   5   0   5     1414.07     1387.82     18.48 o 
   6   0   5       47.58       66.40      6.81 o 
   7   0   5      107.46      116.16      8.85 o 
   8   0   5      786.99      834.24     18.41 o 
   9   0   5      330.88      312.15     13.41 o 
  10   0   5      781.32      771.29     20.67 o 
  11   0   5      223.56      123.53     13.08 o 
  12   0   5     2172.45     2255.77     39.08 o 
  13   0   5       96.25       75.88     16.55 o 
  14   0   5      333.78      349.73     33.26 o 
  15   0   5      355.67      418.16    135.62 o 
  16   0   5      386.17      392.70     67.58 o 
  17   0   5      100.17       60.67     58.19 o 
 -15   1   5       90.56       67.78     35.60 o 
 -14   1   5      709.80      712.78     46.37 o 
 -13   1   5       70.79       24.18     28.51 o 
 -12   1   5     5953.28     5864.16    111.61 o 
 -11   1   5     8865.80     9115.01    135.81 o 
 -10   1   5    10814.91    10596.04    133.11 o 
  -9   1   5      155.12      160.14     18.80 o 
  -8   1   5     1045.95     1071.30     24.75 o 
  -7   1   5      798.35      678.76     18.66 o 
  -6   1   5    10464.56    10646.92    104.13 o 
  -5   1   5    26868.33    26414.26    253.45 o 
  -4   1   5     1825.73     1279.33     25.21 o 
  -2   1   5      121.84       58.82      7.41 o 
  -1   1   5     9849.93     9312.90    170.74 o 
   0   1   5       63.06       15.75      5.31 o 
   1   1   5     6521.12     6170.02     68.79 o 
   2   1   5    54121.38    56220.66    552.38 o 
   3   1   5     1685.37     1919.91     24.34 o 
   4   1   5     9062.84     9621.05     80.12 o 
   5   1   5     2775.75     2302.28     27.68 o 
   6   1   5    33620.55    34562.18    270.63 o 
   7   1   5    35654.80    34346.86    285.78 o 
   8   1   5    23851.25    24443.98    209.53 o 
   9   1   5     1381.88     1389.13     24.54 o 
  10   1   5       15.42        8.03      9.56 o 
  11   1   5     9656.39     9754.14     97.92 o 
  12   1   5    14077.99    14572.82    147.78 o 
  13   1   5     4961.73     5074.48     75.28 o 
  14   1   5       34.27       32.70     26.68 o 
  15   1   5     5147.38     5377.75    155.97 o 
  16   1   5      865.54      907.48     83.70 o 
  17   1   5       88.37      127.11     59.02 o 
 -15   2   5     1343.29     1330.58     62.85 o 
 -14   2   5       17.76      -12.67     31.20 o 
 -13   2   5     2108.38     2200.96     68.37 o 
 -12   2   5       10.75        4.79     26.04 o 
 -11   2   5        3.71       -7.91     20.75 o 
 -10   2   5     1055.34      937.29     33.05 o 
  -9   2   5     2062.99     2263.20     46.06 o 
  -8   2   5     7720.22     7870.99     92.41 o 
  -7   2   5     2769.00     2777.31     41.00 o 
  -6   2   5     1226.69     1282.90     34.55 o 
  -5   2   5      387.52      728.08    123.56 o 
  -4   2   5    12471.21    12775.15    135.41 o 
  -3   2   5    15622.25    16526.45    169.76 o 
  -2   2   5      931.85     1501.83     23.10 o 
  -1   2   5     6721.10     6774.09     98.67 o 
   0   2   5     8226.87     7932.50    124.10 o 
   1   2   5     2615.24     2350.54     33.17 o 
   2   2   5    10417.24     9455.29    110.16 o 
   3   2   5     6870.49     7112.89     96.06 o 
   4   2   5       63.35       76.41      7.00 o 
   5   2   5    19543.62    19470.99    186.33 o 
   6   2   5     2202.79     2491.08     31.65 o 
   7   2   5     3928.44     4150.53     47.84 o 
   8   2   5     5407.10     5396.25     60.41 o 
   9   2   5       83.26       78.31     10.52 o 
  10   2   5      281.75      271.31     17.81 o 
  11   2   5     1382.77     1358.97     40.93 o 
  12   2   5     1492.35     1552.42     38.02 o 
  13   2   5      262.19      180.68     20.80 o 
  14   2   5       20.90       39.59     24.85 o 
  15   2   5      511.17      556.54     42.60 o 
  16   2   5      147.63      163.20     49.40 o 
  17   2   5     1001.52     1163.58     95.72 o 
 -15   3   5     1165.60     1127.58     77.06 o 
 -14   3   5      149.99      133.33     35.53 o 
 -13   3   5        6.28      -27.78     27.84 o 
 -12   3   5      431.59      354.94     35.64 o 
 -11   3   5      193.21      169.15     25.66 o 
 -10   3   5       19.57       29.83     17.22 o 
  -9   3   5      173.34      206.55     18.99 o 
  -8   3   5     1387.56     1480.75     32.44 o 
  -7   3   5     5585.51     5610.08     73.36 o 
  -6   3   5    31985.70    32682.93    303.69 o 
  -5   3   5    20793.57    20675.67    195.71 o 
  -4   3   5       79.26      267.20     10.96 o 
  -3   3   5      925.34      898.05     22.53 o 
  -2   3   5     1449.52     1665.19     24.95 o 
  -1   3   5    10327.54     9930.07    112.84 o 
   0   3   5     7087.51     9282.60     96.20 o 
   1   3   5    43069.31    45433.66    547.91 o 
   2   3   5    10729.54    13051.40    167.96 o 
   3   3   5      111.53      282.19     11.26 o 
   4   3   5      738.18      792.12     19.72 o 
   5   3   5      836.09      740.23     13.72 o 
   6   3   5     4475.40     4352.52     50.78 o 
   7   3   5       56.46       31.07      7.10 o 
   8   3   5     1868.20     1767.53     26.61 o 
   9   3   5      377.45      410.30     14.71 o 
  10   3   5     3738.94     3825.12     47.35 o 
  11   3   5     4537.24     4234.36     68.52 o 
  12   3   5     9229.78     9572.83    120.13 o 
  13   3   5     7669.86     7605.45    109.30 o 
  14   3   5      205.70      191.20     22.76 o 
  15   3   5       88.47       32.75     25.61 o 
  16   3   5     2035.82     2140.43     70.49 o 
  17   3   5     4373.46     4605.78    181.43 o 
 -15   4   5     5009.47     5594.37    138.65 o 
 -14   4   5      380.92      400.38     49.47 o 
 -13   4   5      962.23      962.10     50.50 o 
 -12   4   5      470.28      450.10     52.91 o 
 -11   4   5     1067.33      947.70     44.26 o 
 -10   4   5     5762.40     5794.92     87.68 o 
  -9   4   5     1452.49     1408.60     41.00 o 
  -8   4   5     1801.58     1820.94     42.82 o 
  -7   4   5     3571.36     3475.83     67.05 o 
  -6   4   5      466.96      444.97     17.64 o 
  -5   4   5    10925.36    11135.46    112.00 o 
  -4   4   5      649.23      537.27     15.59 o 
  -3   4   5     7040.42     7165.25     80.56 o 
  -2   4   5      451.17      439.51     20.86 o 
   0   4   5     4476.03     4480.99     79.99 o 
   1   4   5     3848.96     4073.51     56.52 o 
   2   4   5     3888.88     3698.52     54.33 o 
   3   4   5    46465.88    46930.75    599.74 o 
   4   4   5     4109.84     3941.98     54.38 o 
   5   4   5    21847.48    22695.29    317.41 o 
   6   4   5     6833.28     7009.34     62.38 o 
   7   4   5    14414.82    14511.25    126.60 o 
   8   4   5     3669.71     3696.98     40.32 o 
   9   4   5      211.62      224.52     12.32 o 
  10   4   5     5398.44     5458.45     82.38 o 
  11   4   5      772.37      711.77     23.62 o 
  12   4   5      263.67      256.39     19.15 o 
  13   4   5     3876.69     4112.56     71.05 o 
  14   4   5      761.70      733.90     31.51 o 
  15   4   5       47.26       36.75     28.87 o 
  16   4   5      107.24      106.92     43.74 o 
  17   4   5     1067.16      928.84     87.38 o 
 -14   5   5      308.63      261.97     45.32 o 
 -13   5   5      338.81      406.63     40.78 o 
 -12   5   5     2481.23     2436.22     70.63 o 
 -11   5   5     4047.32     4206.20     80.35 o 
 -10   5   5     4136.41     4024.41     75.47 o 
  -9   5   5      884.49      899.18     43.45 o 
  -8   5   5      313.91      248.80     21.12 o 
  -7   5   5     1272.32     1248.37     38.92 o 
  -6   5   5       89.15       68.33     12.01 o 
  -5   5   5     6137.13     6089.68     67.67 o 
  -4   5   5     2245.65     2236.92     30.44 o 
  -3   5   5     6746.99     6922.65     78.92 o 
  -2   5   5     6030.08     6232.45     70.32 o 
  -1   5   5     6344.12     5895.85     89.73 o 
   0   5   5     5560.42     4960.88    107.46 o 
   1   5   5      193.66      146.01      9.34 o 
   2   5   5     7948.68     8718.69    103.03 o 
   3   5   5     8355.40     8524.45    119.28 o 
   4   5   5    10554.50     9480.53    117.11 o 
   5   5   5    20079.69    19871.80    210.52 o 
   6   5   5    23010.38    23470.85    228.36 o 
   7   5   5     9612.23     9657.52     84.31 o 
   8   5   5     1279.95     1285.02     22.07 o 
   9   5   5     1294.44     1291.31     25.29 o 
  10   5   5      159.80      123.83     12.55 o 
  11   5   5      992.93     1051.04     27.87 o 
  12   5   5       58.68       70.78     14.80 o 
  13   5   5        5.54       12.28     16.82 o 
  14   5   5       13.69       -8.93     17.16 o 
  15   5   5      952.49      921.78     40.35 o 
  16   5   5     4019.30     4165.90    132.76 o 
  17   5   5     1697.58     1959.06     78.29 o 
 -14   6   5        1.72      -31.42     42.52 o 
 -13   6   5        5.32      -19.52     45.93 o 
 -12   6   5       60.38       50.12     27.86 o 
 -11   6   5     3261.61     3282.56     70.62 o 
 -10   6   5     8663.16     8414.36    123.87 o 
  -9   6   5     1776.29     1880.87     48.52 o 
  -8   6   5     3062.28     3061.76     63.66 o 
  -7   6   5      152.70      171.57     18.00 o 
  -6   6   5      812.10      750.41     56.30 o 
  -5   6   5    10761.66    11164.46    114.28 o 
  -4   6   5     7562.99     7460.65     96.84 o 
  -3   6   5      352.71      371.52     11.60 o 
  -2   6   5     4570.69     4951.81     53.28 o 
  -1   6   5     1345.12     1096.72     43.57 o 
   0   6   5     9799.59     9713.08    137.05 o 
   1   6   5      629.18      712.99     17.60 o 
   2   6   5     3881.52     5846.44     73.09 o 
   3   6   5      853.89      642.09     20.59 o 
   4   6   5     3743.89     3481.43     50.30 o 
   5   6   5     7394.21     7152.37     84.69 o 
   6   6   5      175.22      216.02     13.35 o 
   7   6   5     9697.49     9976.58    107.18 o 
   8   6   5     2839.01     2769.46     35.20 o 
   9   6   5      609.90      667.67     17.82 o 
  10   6   5    16197.43    16205.56    147.58 o 
  11   6   5     5457.36     5145.01     70.20 o 
  12   6   5     1058.85     1059.78     30.82 o 
  13   6   5    10416.20    10220.53    137.48 o 
  14   6   5      599.05      612.31     29.38 o 
  15   6   5     1420.07     1414.68     49.23 o 
  16   6   5     1726.48     1761.54     65.34 o 
  17   6   5        8.62        7.82     50.51 o 
 -13   7   5       98.25       91.66     74.33 o 
 -12   7   5        0.77      -11.22     35.79 o 
 -11   7   5      803.53      866.89     51.11 o 
 -10   7   5     2247.14     2306.87     50.85 o 
  -9   7   5     2226.81     2050.08     45.31 o 
  -8   7   5       22.79        8.40     14.52 o 
  -7   7   5     3239.96     3209.97     52.33 o 
  -6   7   5    13384.60    13530.39    149.70 o 
  -5   7   5    12303.08    12331.82    145.33 o 
  -4   7   5    10198.54    10337.76     97.29 o 
  -3   7   5      836.46      840.03     18.08 o 
  -2   7   5     2501.97     2481.93     33.07 o 
  -1   7   5       28.56       78.37     10.67 o 
   0   7   5     8056.50     7968.98    104.08 o 
   1   7   5    18687.62    18545.64    221.16 o 
   2   7   5     1780.76     1902.48     29.82 o 
   3   7   5     6630.48     6391.18     75.43 o 
   4   7   5    18903.53    18704.57    200.37 o 
   5   7   5       20.95       20.37      7.20 o 
   6   7   5       52.10       51.30      8.58 o 
   7   7   5     2635.26     2720.07     41.20 o 
   8   7   5    10958.29    11030.49    119.84 o 
   9   7   5     4848.97     4838.84     58.46 o 
  10   7   5     6162.72     6097.93     66.41 o 
  11   7   5     1581.97     1538.87     31.64 o 
  12   7   5     4661.53     4674.58     61.50 o 
  13   7   5     8147.18     7963.40    112.53 o 
  14   7   5     2439.59     2375.58     52.14 o 
  15   7   5      357.39      284.14     24.79 o 
  16   7   5        1.96      -20.32     26.06 o 
  17   7   5      820.17      902.59     80.50 o 
 -13   8   5       53.33       24.14     43.79 o 
 -12   8   5       59.17       80.18     39.65 o 
 -11   8   5      680.16      710.25     47.68 o 
 -10   8   5      512.60      467.50     29.23 o 
  -9   8   5       77.52       39.81     24.83 o 
  -8   8   5      128.29      163.41     19.24 o 
  -7   8   5       73.14       64.53     19.01 o 
  -6   8   5        2.16       -8.89     12.42 o 
  -5   8   5     6194.43     6141.46     81.96 o 
  -4   8   5     3269.08     3368.69     41.72 o 
  -3   8   5      200.28      271.43     11.77 o 
  -2   8   5     2603.34     2475.15     42.37 o 
  -1   8   5       29.97      126.13     32.30 o 
   0   8   5     8362.59     9249.33    110.45 o 
   1   8   5     4913.48     4715.39     62.09 o 
   2   8   5      332.67      332.99     14.09 o 
   3   8   5      184.97      162.36     10.62 o 
   4   8   5     2033.27     1935.17     40.74 o 
   5   8   5      316.79      387.09     14.58 o 
   6   8   5     1720.69     1826.44     39.25 o 
   7   8   5     1078.30      943.02     24.27 o 
   8   8   5      507.01      498.38     19.62 o 
   9   8   5      362.53      362.08     18.84 o 
  10   8   5     1183.07     1198.72     32.25 o 
  11   8   5        2.00       -8.83     11.29 o 
  12   8   5        2.08      -28.13     14.95 o 
  13   8   5        5.80       -3.46     18.37 o 
  14   8   5      697.72      743.46     50.78 o 
  15   8   5     3267.06     3225.03     72.84 o 
  16   8   5     2905.60     2921.98    103.95 o 
  17   8   5      100.55      120.55     50.88 o 
 -12   9   5     5455.98     5431.81    328.28 o 
 -11   9   5     1602.17     1606.19     62.04 o 
 -10   9   5       98.40       80.33     23.42 o 
  -9   9   5      951.81      866.25     34.79 o 
  -8   9   5      123.04       70.49     20.40 o 
  -7   9   5      430.68      440.59     23.21 o 
  -6   9   5      244.71      277.55     18.54 o 
  -5   9   5     4003.03     4001.55     60.59 o 
  -4   9   5     9551.47     9313.99     95.58 o 
  -3   9   5     1491.81     1679.38     43.66 o 
  -2   9   5      317.45      352.68     18.87 o 
  -1   9   5     2536.42     2579.66     42.13 o 
   0   9   5    40979.66    40052.29    402.29 o 
   1   9   5    27666.82    26747.81    316.09 o 
   2   9   5       49.68       53.72     12.88 o 
   3   9   5     1645.34     1879.94     33.71 o 
   4   9   5      100.88      130.86     17.48 o 
   5   9   5    10566.64     9938.84    106.63 o 
   6   9   5    22581.81    22883.96    226.72 o 
   7   9   5     1867.92     1825.77     33.84 o 
   8   9   5     4593.59     4725.37     63.52 o 
   9   9   5    13938.55    13703.13    147.98 o 
  10   9   5      173.42      144.14     16.12 o 
  11   9   5     3241.52     3561.71     58.22 o 
  12   9   5     1020.52     1150.18     31.06 o 
  13   9   5     5520.23     5362.56     86.90 o 
  14   9   5     4573.18     4465.73     85.84 o 
  15   9   5     1580.75     1454.33     57.46 o 
  16   9   5      672.45      709.08     55.47 o 
  17   9   5      813.99      896.16     76.48 o 
 -11  10   5      449.61      498.31     42.49 o 
 -10  10   5     1354.57     1256.80    101.79 o 
  -9  10   5      571.68      587.91     38.94 o 
  -8  10   5      119.13       85.44     34.23 o 
  -7  10   5     1574.25     1505.07     57.44 o 
  -6  10   5      631.95      645.97     28.43 o 
  -5  10   5      177.49      155.50     15.64 o 
  -4  10   5     3998.49     3931.86     59.08 o 
  -3  10   5      147.53      139.63     18.46 o 
  -2  10   5       40.48       33.42     11.19 o 
  -1  10   5      815.98      790.87     21.58 o 
   0  10   5      259.12      238.63     25.96 o 
   1  10   5       63.88       93.93     16.07 o 
   2  10   5      450.59      482.71     17.85 o 
   3  10   5     1062.57     1033.06     29.80 o 
   4  10   5     4031.41     3929.98     81.81 o 
   5  10   5      396.38      421.98     28.20 o 
   6  10   5      896.32      973.20     25.64 o 
   7  10   5      480.49      417.92     20.34 o 
   8  10   5      579.14      537.80     21.30 o 
   9  10   5      158.52      164.21     16.28 o 
  10  10   5      197.08      143.41     20.27 o 
  11  10   5        7.84       -3.91     15.06 o 
  12  10   5      944.61     1018.04     41.47 o 
  13  10   5     1084.64     1036.08     43.04 o 
  14  10   5       56.89       31.12     25.53 o 
  15  10   5      489.56      479.12     58.67 o 
  16  10   5      868.37      908.51    123.11 o 
 -11  11   5     1832.84     1742.80     62.83 o 
 -10  11   5       29.95      -11.19     27.48 o 
  -9  11   5       22.58      -18.00     20.49 o 
  -8  11   5      766.85      731.39     55.87 o 
  -7  11   5     6481.47     6875.89    111.43 o 
  -6  11   5     8285.66     8303.08    112.58 o 
  -5  11   5       69.24       68.51     19.33 o 
  -4  11   5      647.66      673.83     29.20 o 
  -3  11   5      140.64      154.73     17.33 o 
  -2  11   5      443.57      449.38     21.30 o 
  -1  11   5     1349.13     1329.47     34.72 o 
   0  11   5     1178.27     1318.43     33.82 o 
   1  11   5     1989.44     2125.90     44.14 o 
   2  11   5     4215.71     4070.03     75.23 o 
   3  11   5       61.58       48.65     13.38 o 
   4  11   5      334.26      398.37     19.97 o 
   5  11   5    11533.57    11218.90    132.88 o 
   6  11   5    21004.91    21261.54    251.39 o 
   7  11   5     5635.41     6002.35     89.04 o 
   8  11   5     2143.61     2134.53     68.69 o 
   9  11   5      139.15      116.07     15.90 o 
  10  11   5     9266.56     8990.32    109.20 o 
  11  11   5    15802.24    15780.45    184.64 o 
  12  11   5     1084.67     1142.29     38.42 o 
  13  11   5      192.71      183.04     29.32 o 
  14  11   5     1667.54     1719.07     72.92 o 
  15  11   5       32.17       -7.62     42.16 o 
  16  11   5     1671.04     1839.58    158.18 o 
 -10  12   5      271.88      266.02     34.12 o 
  -9  12   5      326.10      254.32     32.04 o 
  -8  12   5       55.51       49.21     23.77 o 
  -7  12   5       10.06       32.16     19.95 o 
  -6  12   5        4.00       10.91     21.41 o 
  -5  12   5     2883.95     2938.63     83.21 o 
  -4  12   5     4988.23     4905.97     84.29 o 
  -3  12   5      130.52      105.12     18.65 o 
  -2  12   5     2941.57     3005.38     58.16 o 
  -1  12   5      755.87      879.35     31.26 o 
   0  12   5     1026.66     1236.20     49.40 o 
   1  12   5     5228.41     5205.95     95.19 o 
   2  12   5      608.07      565.75     27.94 o 
   3  12   5      763.07      719.09     40.98 o 
   4  12   5     8200.93     8047.83    134.54 o 
   5  12   5     1096.82     1144.26     36.38 o 
   6  12   5      687.17      553.55     31.07 o 
   7  12   5     1686.40     1634.51     55.80 o 
   8  12   5      835.17      881.21     45.92 o 
   9  12   5      823.08      690.06     29.11 o 
  10  12   5      453.85      518.48     25.25 o 
  11  12   5      177.70      135.34     21.50 o 
  12  12   5      103.84      122.74     22.00 o 
  13  12   5       44.16       17.29     20.04 o 
  14  12   5        4.56       -0.65     33.54 o 
  15  12   5      610.23      496.52     50.18 o 
  -9  13   5       60.56       75.07     28.86 o 
  -8  13   5     1149.11     1231.73     79.14 o 
  -7  13   5     5587.50     5681.49     90.45 o 
  -6  13   5     4233.53     4395.86     85.64 o 
  -5  13   5      917.05      772.52     36.14 o 
  -4  13   5       21.46        9.22     19.80 o 
  -3  13   5     2767.33     2728.37     59.42 o 
  -2  13   5    10561.04    10774.60    292.30 o 
  -1  13   5    21755.95    21099.03    274.25 o 
   0  13   5     5093.63     4852.84     82.64 o 
   1  13   5        2.09        8.00     15.82 o 
   2  13   5      989.64      888.29     34.18 o 
   3  13   5      860.29      911.13     67.16 o 
   4  13   5     1048.98     1335.85     46.46 o 
   5  13   5       78.82       92.80     18.23 o 
   6  13   5     1177.83     1005.69     41.36 o 
   7  13   5     1683.09     1852.60     68.20 o 
   8  13   5     1240.56     1267.78     89.49 o 
   9  13   5      805.42      712.02     36.10 o 
  10  13   5     1263.61     1319.00     48.86 o 
  11  13   5     6298.15     6097.42     99.96 o 
  12  13   5     4811.76     5060.88     90.76 o 
  13  13   5        2.74       10.76     21.65 o 
  14  13   5       57.69       67.22     66.31 o 
  -8  14   5      871.29      830.89     43.78 o 
  -7  14   5        0.12      -22.54     25.43 o 
  -6  14   5      417.01      454.15     33.01 o 
  -5  14   5      429.06      402.34     30.27 o 
  -4  14   5     1337.99     1358.23     54.72 o 
  -3  14   5        0.80       -5.47     19.95 o 
  -2  14   5     1385.01     1394.98     43.91 o 
  -1  14   5       91.79      118.34     20.86 o 
   0  14   5      515.38      539.96     40.74 o 
   1  14   5     3140.07     3200.08     87.72 o 
   2  14   5      429.36      626.16     30.80 o 
   3  14   5     1935.51     1873.45     75.23 o 
   4  14   5     8857.30     8953.11    228.85 o 
   5  14   5       53.35       78.90     35.41 o 
   6  14   5     6013.63     5808.40    107.57 o 
   7  14   5     1324.33     1148.53     47.16 o 
   8  14   5      277.28      173.69     27.42 o 
   9  14   5     2432.42     2559.72     71.11 o 
  10  14   5      984.57      920.27     42.89 o 
  11  14   5      741.52      724.86     38.84 o 
  12  14   5     4375.60     4464.74     85.88 o 
  13  14   5     1211.88     1281.10     55.24 o 
  14  14   5       14.75       43.64     40.74 o 
  -7  15   5      125.56      131.00     30.39 o 
  -6  15   5      842.89      831.01     41.47 o 
  -5  15   5        0.07        3.77     24.33 o 
  -4  15   5      202.95      158.35     56.76 o 
  -3  15   5     1175.59     1117.79     43.31 o 
  -2  15   5     4644.18     4555.40     85.34 o 
  -1  15   5     2577.61     2366.75     67.18 o 
   0  15   5      164.08      111.53     22.33 o 
   1  15   5     1566.74     1600.73     54.78 o 
   2  15   5     6112.45     6157.05    104.55 o 
   3  15   5     6960.83     6589.78    110.82 o 
   4  15   5     6446.35     6549.41    166.79 o 
   5  15   5     4261.21     4022.38    117.67 o 
   6  15   5     2409.95     2642.06     69.38 o 
   7  15   5      199.19      173.69     27.52 o 
   8  15   5      309.78      211.60     29.47 o 
   9  15   5     1833.75     1941.49     72.63 o 
  10  15   5      517.22      527.59     45.53 o 
  11  15   5       14.19      -16.14     23.63 o 
  12  15   5      123.88      127.17     34.51 o 
  13  15   5       90.39       85.50     35.03 o 
  14  15   5      354.72      410.21     56.76 o 
  -6  16   5      406.21      444.50     47.58 o 
  -5  16   5      118.50      142.67     29.63 o 
  -4  16   5      192.10      132.75     27.30 o 
  -3  16   5     1694.85     1702.45     52.75 o 
  -2  16   5      186.11      138.53     25.98 o 
  -1  16   5      773.04      947.00     43.21 o 
   0  16   5      543.04      471.95     43.74 o 
   1  16   5      648.06      603.11     34.04 o 
   2  16   5        5.07        1.47     21.97 o 
   3  16   5       90.69       84.66     23.87 o 
   4  16   5      368.53      297.08     38.23 o 
   5  16   5       31.40       78.61     30.06 o 
   6  16   5      726.95     1145.19     63.26 o 
   7  16   5      378.41      252.78     32.34 o 
   8  16   5      951.35      852.09     47.66 o 
   9  16   5     7920.97     7902.88    166.77 o 
  10  16   5     2442.22     2661.43     89.74 o 
  11  16   5     1126.14     1222.36     57.41 o 
  12  16   5     1943.71     1968.67     95.69 o 
  13  16   5       33.29        2.21     33.27 o 
  -4  17   5      253.32      154.65     58.23 o 
  -3  17   5       66.83      124.66     35.95 o 
  -2  17   5      650.24      603.39     57.20 o 
  -1  17   5     2736.76     2815.58    150.34 o 
   0  17   5      973.58      987.23     44.30 o 
   1  17   5      638.46      654.12     51.42 o 
   2  17   5     1292.58     1269.34     48.52 o 
   3  17   5      303.41      305.29     30.28 o 
   4  17   5      881.39      903.01     74.42 o 
   5  17   5       11.14       47.90     28.52 o 
   6  17   5     2898.28     2990.54    178.02 o 
   7  17   5     3094.92     3142.98    144.00 o 
   8  17   5     2462.59     2218.09     79.45 o 
   9  17   5     2672.25     2633.95    102.48 o 
  10  17   5     2081.81     2083.65    102.74 o 
  11  17   5     1910.41     1814.21    137.83 o 
  12  17   5      936.51      862.20     69.64 o 
  -2  18   5        2.59      -56.56     29.78 o 
  -1  18   5      842.01      842.78     43.16 o 
   0  18   5      945.17      971.37     57.99 o 
   1  18   5        5.72        4.70     24.84 o 
   2  18   5      589.43      646.68     39.44 o 
   3  18   5     2454.39     2414.77     68.14 o 
   4  18   5      435.33      396.79     38.22 o 
   5  18   5      561.46      498.47     49.34 o 
   6  18   5        6.93      -19.04     28.54 o 
   7  18   5     1066.92      980.85     64.68 o 
   8  18   5        6.92        3.19     36.07 o 
   9  18   5     1096.17      924.86     65.30 o 
  10  18   5       10.31       15.14     39.11 o 
  11  18   5       77.59       99.64     44.65 o 
   0  19   5     3742.36     3809.81     96.81 o 
   1  19   5      289.22      262.93     37.60 o 
   2  19   5       16.42      -27.12     29.49 o 
   3  19   5     1140.64     1133.10    126.31 o 
   4  19   5     5198.83     5011.77    118.84 o 
   5  19   5     3515.96     3571.01     99.03 o 
   6  19   5       39.90       42.72     32.62 o 
   7  19   5     1113.80     1163.46     70.60 o 
   8  19   5     2084.18     2105.85    100.89 o 
   9  19   5       50.24       73.06     49.21 o 
  -5 -18   6      393.74      440.86     52.82 o 
  -4 -18   6     2021.04     2141.48     79.08 o 
  -3 -18   6     2800.75     2756.31     96.12 o 
  -2 -18   6     1720.83     1887.65     62.94 o 
  -1 -18   6      747.97      723.77     59.79 o 
  -8 -17   6        0.90       25.01     49.00 o 
  -7 -17   6      490.16      646.36    113.59 o 
  -6 -17   6     1541.99     1914.45     98.46 o 
  -5 -17   6      972.05      940.74     61.46 o 
  -4 -17   6       54.23       41.01     28.70 o 
  -3 -17   6      105.31       79.07     29.29 o 
  -2 -17   6      231.43      261.04     43.08 o 
  -1 -17   6     2741.72     2601.85     98.59 o 
   0 -17   6     4578.76     5111.98    127.46 o 
   1 -17   6        5.95      -11.85     36.89 o 
   2 -17   6     1980.19     2009.95    108.64 o 
 -10 -16   6      133.40       93.43     48.96 o 
  -9 -16   6      184.05      154.43     51.48 o 
  -8 -16   6      823.51      990.37     99.94 o 
  -7 -16   6      501.71      632.09     72.89 o 
  -6 -16   6        3.57      -30.24     33.86 o 
  -5 -16   6     1369.64     1491.75     54.89 o 
  -4 -16   6     3061.71     3155.58     68.39 o 
  -3 -16   6     1278.09     1287.22     72.19 o 
  -2 -16   6      684.85      717.75     35.26 o 
  -1 -16   6     1413.15     1533.67     47.57 o 
   0 -16   6     4398.95     4490.27     84.08 o 
   1 -16   6     2202.58     2374.51     75.30 o 
   2 -16   6      603.07      460.25     43.08 o 
   3 -16   6     2050.29     1989.52     71.33 o 
   4 -16   6     1803.54     1690.07     78.28 o 
 -11 -15   6       92.82      132.83     48.84 o 
 -10 -15   6       69.10       82.58     45.80 o 
  -9 -15   6      340.01      336.32     53.59 o 
  -8 -15   6     1740.02     1872.58     78.07 o 
  -7 -15   6     1933.10     1924.80     91.25 o 
  -6 -15   6      736.96      819.29     48.61 o 
  -5 -15   6      381.55      472.06     30.65 o 
  -4 -15   6      552.58      500.44     28.39 o 
  -3 -15   6      116.03      110.80     21.23 o 
  -2 -15   6      122.56       93.14     20.45 o 
  -1 -15   6      216.17      181.99     23.86 o 
   0 -15   6      642.37      622.96     32.30 o 
   1 -15   6      122.35      147.65     26.97 o 
   2 -15   6       31.72       28.47     24.46 o 
   3 -15   6       55.81        7.59     24.35 o 
   4 -15   6     1088.81      970.42     62.64 o 
   5 -15   6     1436.09     1621.83     66.39 o 
   6 -15   6       84.21      -21.37     40.36 o 
 -12 -14   6     1138.71     1011.14     53.66 o 
 -11 -14   6       31.12      -15.78     28.07 o 
 -10 -14   6        6.94      -43.71     24.40 o 
  -9 -14   6     1055.83     1113.28     47.35 o 
  -8 -14   6     8402.10     8627.61    149.64 o 
  -7 -14   6     8642.40     8665.76    149.62 o 
  -6 -14   6     1483.80     1559.05     50.57 o 
  -5 -14   6      945.61     1012.91     37.67 o 
  -4 -14   6      124.49       72.73     19.52 o 
  -3 -14   6     5927.78     6268.21     87.41 o 
  -2 -14   6     6524.18     6719.96     91.31 o 
  -1 -14   6      170.44      116.74     19.99 o 
   0 -14   6     1526.05     1387.00     53.37 o 
   1 -14   6     2641.52     2908.04     58.69 o 
   2 -14   6      316.37      319.83     26.19 o 
   3 -14   6       27.08       18.58     22.41 o 
   4 -14   6      283.60      295.29     30.72 o 
   5 -14   6     2683.32     2729.54     74.29 o 
   6 -14   6     3854.60     3957.66     97.19 o 
   7 -14   6     1249.45     1248.18     68.12 o 
 -13 -13   6       33.72       -4.92     31.57 o 
 -12 -13   6        6.16       15.80     30.72 o 
 -11 -13   6       38.51      -12.93     28.08 o 
 -10 -13   6      261.81      179.40     31.79 o 
  -9 -13   6     1201.75     1112.69     40.52 o 
  -8 -13   6     3929.14     4451.47     82.11 o 
  -7 -13   6     2971.15     3095.04     95.64 o 
  -6 -13   6      932.43      968.49     41.41 o 
  -5 -13   6        4.46      -27.50     14.37 o 
  -4 -13   6       38.26       16.19     13.83 o 
  -3 -13   6      420.84      411.58     23.15 o 
  -2 -13   6     2203.70     2208.50     44.47 o 
  -1 -13   6     1439.85     1434.84     36.50 o 
   0 -13   6        6.71       44.64     15.84 o 
   1 -13   6      407.40      486.50     27.20 o 
   2 -13   6       81.77       63.87     19.47 o 
   3 -13   6      148.10      103.01     20.82 o 
   4 -13   6      718.19      737.32     36.98 o 
   5 -13   6      133.13      128.63     26.61 o 
   6 -13   6       61.27       24.93     24.28 o 
   7 -13   6      119.45       81.05     29.24 o 
   8 -13   6      108.35       94.45     35.91 o 
   9 -13   6       47.92        0.40     41.81 o 
 -14 -12   6     2330.75     2225.57     75.41 o 
 -13 -12   6       42.35       24.36     32.44 o 
 -12 -12   6      228.99      191.45     35.26 o 
 -11 -12   6      374.03      436.03     30.18 o 
 -10 -12   6      129.49      124.57     27.23 o 
  -9 -12   6     1068.51     1201.18     41.21 o 
  -8 -12   6      261.00      257.83     24.55 o 
  -7 -12   6     5779.27     6200.33     91.68 o 
  -6 -12   6     1017.52      898.04     31.05 o 
  -5 -12   6       79.63       98.17     14.68 o 
  -4 -12   6     2575.63     2329.74     41.44 o 
  -3 -12   6    11541.72    11840.24    142.12 o 
  -2 -12   6    12706.88    13300.00    139.62 o 
  -1 -12   6     2868.80     2826.85     48.13 o 
   0 -12   6       39.87       34.09     14.37 o 
   1 -12   6       10.57      -10.83     14.21 o 
   2 -12   6     3985.73     3775.61     63.95 o 
   3 -12   6    13622.81    14125.33    166.12 o 
   4 -12   6     3814.53     3547.82     63.38 o 
   5 -12   6      424.56      466.23     39.48 o 
   6 -12   6     2364.73     2522.54     74.03 o 
   7 -12   6      191.77      163.86     25.88 o 
   8 -12   6      556.29      465.06     32.67 o 
   9 -12   6      239.38      202.29     40.16 o 
  10 -12   6      876.61      884.96     64.36 o 
 -14 -11   6      572.98      575.81     51.03 o 
 -13 -11   6     4793.92     4892.83    111.19 o 
 -12 -11   6     2761.73     2756.10     61.88 o 
 -11 -11   6     1427.47     1296.23     43.27 o 
 -10 -11   6      540.19      561.39     31.05 o 
  -9 -11   6      529.42      574.99     30.78 o 
  -8 -11   6      516.66      627.17     31.03 o 
  -7 -11   6     2869.96     2880.57     49.98 o 
  -6 -11   6     3770.99     3985.19     53.03 o 
  -5 -11   6      519.88      521.28     18.64 o 
  -4 -11   6     7269.93     7423.90     75.70 o 
  -3 -11   6     1169.89     1542.61     32.71 o 
  -2 -11   6     1562.10     1503.88     33.93 o 
  -1 -11   6      244.52      191.63     16.54 o 
   0 -11   6        5.06      -15.33     11.94 o 
   1 -11   6        8.40       11.62     13.51 o 
   2 -11   6     1022.41      978.46     31.63 o 
   3 -11   6        9.47       35.16     16.25 o 
   4 -11   6     1307.23     1207.03     41.04 o 
   5 -11   6     1975.15     2084.78     44.23 o 
   6 -11   6      120.81       65.37     18.32 o 
   7 -11   6     2546.10     2431.23     55.58 o 
   8 -11   6     1818.97     1832.31     50.49 o 
   9 -11   6      157.66      116.58     24.91 o 
  10 -11   6       27.56       45.58     42.97 o 
  11 -11   6      533.23      577.22     56.70 o 
 -15 -10   6     4699.06     4565.13    144.77 o 
 -14 -10   6     2660.06     2451.91     74.88 o 
 -13 -10   6       86.19      115.29     28.98 o 
 -12 -10   6      471.20      504.60     30.19 o 
 -11 -10   6      847.33      755.35     42.83 o 
 -10 -10   6     9483.43     9109.04    117.61 o 
  -9 -10   6     9941.50    10130.42    120.06 o 
  -8 -10   6     2505.58     2633.42     47.65 o 
  -7 -10   6      208.46      284.12     19.34 o 
  -6 -10   6       60.79       67.79     12.62 o 
  -5 -10   6      238.17      394.42     16.55 o 
  -4 -10   6      483.27      634.43     19.12 o 
  -3 -10   6      159.97      250.85     13.69 o 
  -2 -10   6     3741.85     3823.06     47.76 o 
  -1 -10   6     4521.85     4442.00     53.86 o 
   0 -10   6      970.63      865.20     25.12 o 
   1 -10   6      771.85      879.38     25.53 o 
   2 -10   6     6492.32     6511.85     80.91 o 
   3 -10   6    10600.74    10707.77    128.60 o 
   4 -10   6    10202.92    10197.21    158.41 o 
   5 -10   6      895.36      882.99     29.37 o 
   6 -10   6      138.75       90.24     17.72 o 
   7 -10   6     1341.02     1238.73     35.96 o 
   8 -10   6     8897.08     9242.55    113.51 o 
   9 -10   6     7294.98     7429.33    108.76 o 
  10 -10   6       39.38       11.35     22.79 o 
  11 -10   6     2648.24     2707.30     92.66 o 
 -15  -9   6      370.48      377.08    125.52 o 
 -14  -9   6       54.08       18.22     32.74 o 
 -13  -9   6      656.34      611.89     37.58 o 
 -12  -9   6     5425.89     5228.93    120.96 o 
 -11  -9   6     2291.69     2174.29     46.74 o 
 -10  -9   6      360.25      324.19     30.09 o 
  -9  -9   6       65.88       43.58     15.48 o 
  -8  -9   6     5819.35     5378.54     73.48 o 
  -7  -9   6    11408.62    10840.30    123.44 o 
  -6  -9   6     3896.40     4262.74     53.51 o 
  -5  -9   6     1539.98     1619.46     28.61 o 
  -4  -9   6     4107.01     3850.07     48.78 o 
  -3  -9   6        9.13        6.81      9.18 o 
  -2  -9   6    12648.62    11928.62    112.30 o 
  -1  -9   6    10815.99    10859.89     98.18 o 
   0  -9   6      321.58      298.29     12.80 o 
   1  -9   6     9552.02     9628.78    117.76 o 
   2  -9   6     1149.26     1143.03     29.23 o 
   3  -9   6      447.40      451.36     18.97 o 
   4  -9   6      490.97      559.47     22.41 o 
   5  -9   6       15.42      -14.51     13.07 o 
   6  -9   6      262.45      235.07     19.22 o 
   7  -9   6      219.54      260.38     20.51 o 
   8  -9   6       15.04       59.68     17.46 o 
   9  -9   6       14.06       -0.10     18.16 o 
  10  -9   6       52.20       21.73     19.43 o 
  11  -9   6      204.81      165.56     26.43 o 
  12  -9   6      271.14      183.56     43.06 o 
 -15  -8   6       67.81       33.68     46.99 o 
 -14  -8   6        3.88       13.99     33.06 o 
 -13  -8   6      326.85      256.77     39.53 o 
 -12  -8   6       93.55       92.77     21.41 o 
 -11  -8   6     1953.08     1904.32     66.93 o 
 -10  -8   6     4553.97     4125.51     61.94 o 
  -9  -8   6      423.98      421.65     20.61 o 
  -8  -8   6     3275.74     3182.31     47.45 o 
  -7  -8   6      545.27      482.03     18.61 o 
  -6  -8   6      427.26      412.94     16.02 o 
  -5  -8   6     6589.66     6925.73     66.19 o 
  -4  -8   6    25615.71    24724.72    203.48 o 
  -3  -8   6     7468.22     7400.80     68.48 o 
  -2  -8   6     2253.44     2238.49     28.12 o 
  -1  -8   6       59.04       83.58     10.08 o 
   0  -8   6     1100.48     1195.24     26.77 o 
   1  -8   6      731.32      745.39     17.64 o 
   2  -8   6     2365.74     2473.19     36.64 o 
   3  -8   6        9.57        1.97      8.78 o 
   4  -8   6      360.47      431.09     19.65 o 
   5  -8   6     1654.93     1593.68     34.43 o 
   6  -8   6      919.79     1018.75     33.05 o 
   7  -8   6     3348.28     3217.76     52.95 o 
   8  -8   6     5146.16     5223.21     73.06 o 
   9  -8   6     4209.11     4101.58     64.76 o 
  10  -8   6      348.20      299.77     24.37 o 
  11  -8   6      480.75      509.88     29.00 o 
  12  -8   6     2483.45     2568.26     61.22 o 
  13  -8   6     3656.50     4179.91    114.49 o 
 -16  -7   6      606.89      564.32     71.88 o 
 -15  -7   6      745.50      812.44     70.15 o 
 -14  -7   6     6070.53     5967.25    137.62 o 
 -13  -7   6     2649.16     2493.66     69.48 o 
 -12  -7   6      466.99      369.30     37.68 o 
 -11  -7   6     1609.31     1482.45     34.94 o 
 -10  -7   6       18.18       14.21     11.78 o 
  -9  -7   6     1286.32     1194.56     37.54 o 
  -8  -7   6      194.82      223.77     13.87 o 
  -7  -7   6     2426.74     2229.83     33.55 o 
  -6  -7   6     4893.20     4885.58     53.62 o 
  -5  -7   6      212.79      236.52     14.32 o 
  -4  -7   6       10.64       49.41      9.23 o 
  -3  -7   6      161.75      268.27     12.09 o 
  -2  -7   6    15247.44    15372.46    142.51 o 
  -1  -7   6    16183.66    15627.80    120.17 o 
   0  -7   6      976.42      849.79     16.48 o 
   1  -7   6    15093.65    14819.38    129.80 o 
   2  -7   6      973.28      957.21     17.84 o 
   3  -7   6     9353.00     8968.26     77.33 o 
   4  -7   6     9070.83     9061.58    105.92 o 
   5  -7   6      187.18      170.03     14.09 o 
   6  -7   6     3537.60     3520.05     50.18 o 
   7  -7   6     2112.36     2171.90     39.45 o 
   8  -7   6        0.10       -5.12     13.19 o 
   9  -7   6     2557.92     2715.13     47.83 o 
  10  -7   6      165.00      163.71     20.81 o 
  11  -7   6      319.12      297.09     23.88 o 
  12  -7   6      315.77      358.93     29.80 o 
  13  -7   6        7.26      -21.55     23.75 o 
  14  -7   6      489.05      477.98     44.64 o 
 -16  -6   6      298.38      196.05     54.66 o 
 -15  -6   6     1671.19     1661.31     90.69 o 
 -14  -6   6     2272.09     2210.55     99.81 o 
 -13  -6   6     2086.68     2191.07     57.77 o 
 -12  -6   6      508.78      490.50     26.15 o 
 -11  -6   6       26.86       21.96     13.82 o 
 -10  -6   6     1037.24     1110.98     33.06 o 
  -9  -6   6     5865.55     5615.00     66.97 o 
  -8  -6   6     3311.94     3162.59     40.93 o 
  -7  -6   6     1884.06     1811.89     32.94 o 
  -6  -6   6     4381.03     4305.85     48.10 o 
  -5  -6   6     4591.42     4703.94     47.82 o 
  -4  -6   6     8091.11     8159.76     75.98 o 
  -3  -6   6       25.03       65.84      8.85 o 
  -2  -6   6     5205.31     5409.59     53.96 o 
  -1  -6   6     9651.92     9791.14     82.99 o 
   0  -6   6    18640.95    18285.92    150.90 o 
   1  -6   6    11284.33    11024.17     96.59 o 
   2  -6   6    12042.42    12241.03     92.27 o 
   3  -6   6     3184.89     3103.22     32.91 o 
   4  -6   6     1476.46     1474.58     22.47 o 
   5  -6   6     2052.11     2091.99     30.02 o 
   6  -6   6     2823.81     2863.64     43.20 o 
   7  -6   6     1311.45     1299.45     37.49 o 
   8  -6   6     2274.87     2254.74     42.45 o 
   9  -6   6     1354.77     1332.66     33.43 o 
  10  -6   6      680.54      622.56     25.48 o 
  11  -6   6     3246.79     3195.86     54.90 o 
  12  -6   6      903.73      864.91     32.40 o 
  13  -6   6      638.10      674.30     36.11 o 
  14  -6   6      685.39      638.12     45.87 o 
 -16  -5   6      396.09      424.97     63.00 o 
 -15  -5   6     3025.54     3014.95     95.88 o 
 -14  -5   6     7274.81     7642.18    127.90 o 
 -13  -5   6     3188.33     3150.45     58.59 o 
 -12  -5   6      137.13       92.84     18.80 o 
 -11  -5   6     1602.88     1385.76     34.64 o 
 -10  -5   6      373.66      351.99     20.24 o 
  -9  -5   6     9578.16     9206.54     93.67 o 
  -8  -5   6     9254.19     9029.73     85.28 o 
  -7  -5   6       15.55       29.89      8.86 o 
  -6  -5   6     5258.56     6503.94     88.15 o 
  -5  -5   6     4993.77     5076.66     52.11 o 
  -4  -5   6     3648.40     3653.84     40.11 o 
  -3  -5   6     3502.56     3574.17     39.03 o 
  -2  -5   6     1135.61     1176.30     19.49 o 
  -1  -5   6     2290.82     2089.93     28.93 o 
   0  -5   6       22.35       41.86      6.20 o 
   1  -5   6      593.92      449.36     12.04 o 
   2  -5   6      841.27      961.19     16.37 o 
   3  -5   6      777.39      681.57     14.53 o 
   4  -5   6    18761.09    19182.38    142.35 o 
   5  -5   6       99.16      155.68      9.76 o 
   6  -5   6    16948.00    16715.93    146.51 o 
   7  -5   6     3964.14     4159.73     59.00 o 
   8  -5   6     2175.36     2052.88     33.54 o 
   9  -5   6     5990.55     5947.36     88.96 o 
  10  -5   6      443.40      465.47     22.76 o 
  11  -5   6     1085.40     1064.83     32.17 o 
  12  -5   6     3829.80     3767.32     83.37 o 
  13  -5   6      874.99      876.12     36.50 o 
  14  -5   6      871.25      938.90     49.61 o 
  15  -5   6     1542.45     1468.52    106.47 o 
 -16  -4   6      184.63      257.67     45.38 o 
 -15  -4   6      567.43      571.08     45.21 o 
 -14  -4   6     2329.58     2272.54     55.34 o 
 -13  -4   6     1100.09     1086.38     41.55 o 
 -12  -4   6      965.41      904.81     34.46 o 
 -11  -4   6     1526.53     1398.62     37.41 o 
 -10  -4   6     4448.71     4508.04     61.95 o 
  -9  -4   6    14826.07    14432.37    145.50 o 
  -8  -4   6     8265.60     8242.42     90.90 o 
  -7  -4   6      274.74      298.24     13.68 o 
  -6  -4   6     2936.00     2967.52     32.97 o 
  -5  -4   6     3750.48     3376.86     37.83 o 
  -4  -4   6    30414.64    29782.68    236.02 o 
  -3  -4   6    21514.30    21146.50    170.21 o 
  -2  -4   6      144.13      192.16     11.32 o 
  -1  -4   6    15394.79    18376.71    142.87 o 
   0  -4   6    10194.89     9574.47     83.38 o 
   1  -4   6      532.23      553.82     12.69 o 
   2  -4   6     3140.91     3201.59     32.65 o 
   3  -4   6      474.22      476.34     15.56 o 
   4  -4   6    13353.58    13238.22    106.37 o 
   5  -4   6    21342.34    21621.17    164.66 o 
   6  -4   6     3776.83     3720.94     39.36 o 
   7  -4   6     4943.69     4985.67     52.91 o 
   8  -4   6     7701.14     7877.88     75.73 o 
   9  -4   6     7812.02     7895.41     89.63 o 
  10  -4   6     2665.83     2707.69     46.15 o 
  11  -4   6      592.40      619.69     25.49 o 
  12  -4   6       88.90       73.50     18.06 o 
  13  -4   6     1070.94      902.28     33.08 o 
  14  -4   6     1368.67     1449.68    116.99 o 
  15  -4   6      289.34      287.99     50.59 o 
 -16  -3   6       17.07       16.19     30.80 o 
 -15  -3   6       27.10       63.22     28.97 o 
 -14  -3   6       26.54       50.31     22.91 o 
 -13  -3   6      116.87       79.76     22.04 o 
 -12  -3   6       14.51        4.43     15.98 o 
 -11  -3   6        2.95       12.73     14.17 o 
 -10  -3   6     3016.28     3039.75     48.33 o 
  -9  -3   6     9977.36     9418.81    101.96 o 
  -8  -3   6      968.06      995.34     26.08 o 
  -7  -3   6       87.80      137.80     12.43 o 
  -6  -3   6      498.04      527.38     15.64 o 
  -5  -3   6     2596.02     2335.99     30.80 o 
  -4  -3   6     1235.37     1580.56     51.48 o 
  -3  -3   6    22006.50    24297.80    214.70 o 
  -2  -3   6     4881.16     4625.46     43.90 o 
  -1  -3   6       74.20       92.09      6.39 o 
   0  -3   6    23728.50    23822.15    181.32 o 
   1  -3   6     1532.36     1393.73     17.24 o 
   2  -3   6      344.93      413.31     10.21 o 
   3  -3   6     1703.54     1874.73     22.96 o 
   4  -3   6     3048.94     3178.49     32.04 o 
   5  -3   6       36.43       17.77      6.49 o 
   6  -3   6      191.94      175.82      9.66 o 
   7  -3   6     1120.78     1136.30     20.33 o 
   8  -3   6      270.46      288.62     13.63 o 
   9  -3   6      406.23      403.01     16.62 o 
  10  -3   6       33.44       17.11     11.90 o 
  11  -3   6     3153.85     3237.91     52.11 o 
  12  -3   6     2784.77     2895.14     50.83 o 
  13  -3   6       38.28        0.86     17.52 o 
  14  -3   6     1438.59     1678.68     64.02 o 
  15  -3   6      354.10      355.74     70.54 o 
  16  -3   6      709.91      590.88     78.72 o 
 -16  -2   6     7516.99     7828.54    132.00 o 
 -15  -2   6     4161.12     4466.55    123.51 o 
 -14  -2   6       87.28       46.85     23.00 o 
 -13  -2   6      965.36      957.30     36.76 o 
 -12  -2   6      590.80      638.53     30.04 o 
 -11  -2   6      100.03      110.22     16.66 o 
 -10  -2   6     1099.45     1115.24     29.47 o 
  -9  -2   6     1136.07     1200.96     28.82 o 
  -8  -2   6     8409.31     7813.08     85.61 o 
  -7  -2   6     2425.10     2446.60     42.54 o 
  -6  -2   6     1633.07     1735.07     29.15 o 
  -5  -2   6     3197.64     2666.70     36.19 o 
  -4  -2   6    34442.82    34970.93    334.36 o 
  -3  -2   6    23422.15    23749.02    274.39 o 
  -2  -2   6    16366.74    15584.64    135.29 o 
  -1  -2   6     1212.46     1018.03     13.41 o 
   0  -2   6     1580.92     1595.44     17.37 o 
   1  -2   6    18501.80    19135.25    135.81 o 
   2  -2   6    41753.21    41472.02    284.41 o 
   3  -2   6     2774.75     2614.01     26.76 o 
   4  -2   6     3208.06     2953.12     29.79 o 
   5  -2   6     5282.08     5179.88     46.27 o 
   6  -2   6       16.55       -8.02      6.35 o 
   7  -2   6     1959.60     1941.67     26.28 o 
   8  -2   6     1258.34     1187.33     23.00 o 
   9  -2   6     4088.82     4313.68     49.22 o 
  10  -2   6    16110.66    16265.41    141.26 o 
  11  -2   6     4170.36     4464.50     57.19 o 
  12  -2   6      303.19      313.31     21.45 o 
  13  -2   6     1026.22     1064.88     43.24 o 
  14  -2   6     3632.31     3617.23    124.21 o 
  15  -2   6     1636.86     1773.76     76.54 o 
  16  -2   6      472.37      491.80     74.66 o 
 -16  -1   6      290.69      345.50     47.63 o 
 -15  -1   6     1179.57     1160.76     62.63 o 
 -14  -1   6     1640.90     1667.38     64.44 o 
 -13  -1   6     3847.28     3843.67    100.24 o 
 -12  -1   6      581.00      490.97     31.62 o 
 -11  -1   6      601.69      569.49     29.12 o 
 -10  -1   6      461.31      544.60     24.42 o 
  -9  -1   6     1547.26     1645.80     36.09 o 
  -8  -1   6     6607.83     6434.22     73.09 o 
  -7  -1   6       39.04       73.88     10.57 o 
  -6  -1   6      231.60      149.46     11.91 o 
  -5  -1   6     7172.25     6990.81     78.86 o 
  -4  -1   6       59.52       24.92      7.52 o 
  -3  -1   6     5779.10     5595.50     75.74 o 
  -2  -1   6      399.43      363.58     14.29 o 
  -1  -1   6        1.44        4.64      9.15 o 
   0  -1   6     1135.49     1306.73     15.85 o 
   1  -1   6    16726.53    19262.34    200.91 o 
   2  -1   6     5488.18     5748.78     45.28 o 
   3  -1   6      543.24      557.23     10.93 o 
   4  -1   6       14.75       -0.41      4.54 o 
   5  -1   6       79.08       89.22      6.48 o 
   6  -1   6     3980.44     4143.03     45.34 o 
   7  -1   6     1996.10     1959.75     28.48 o 
   8  -1   6      418.82      446.71     13.16 o 
   9  -1   6       22.28       16.58      9.33 o 
  10  -1   6       73.57       76.37     11.68 o 
  11  -1   6      635.10      614.73     19.17 o 
  12  -1   6       16.43       24.78     14.42 o 
  13  -1   6      814.78      770.47     49.86 o 
  14  -1   6        4.07       52.76     24.35 o 
  15  -1   6      511.64      537.97     70.57 o 
  16  -1   6      236.40      278.97     63.26 o 
 -15   0   6     1449.69     1422.63     63.32 o 
 -14   0   6      156.82      148.12     35.05 o 
 -13   0   6      820.25      779.21     50.76 o 
 -12   0   6     2206.42     2213.05     65.45 o 
 -11   0   6    15847.08    15438.00    204.66 o 
 -10   0   6    14800.62    15129.27    164.13 o 
  -9   0   6      385.25      363.69     20.06 o 
  -8   0   6      794.65      729.07     21.20 o 
  -7   0   6      162.75      224.06     12.72 o 
  -6   0   6     9693.33     9555.27     95.85 o 
  -5   0   6    16101.96    16468.67    152.67 o 
  -4   0   6     1107.80     1276.74     23.03 o 
  -3   0   6    13405.62    14402.54    155.75 o 
  -2   0   6    16952.18    16752.68    180.34 o 
  -1   0   6     3069.17     3895.94     55.03 o 
   0   0   6     1907.52     1504.32     21.08 o 
   1   0   6    30445.09    31803.68    252.94 o 
   2   0   6   101861.92   100845.50    740.75 o 
   3   0   6    10756.14    10316.71     78.41 o 
   4   0   6       18.55       67.21      5.48 o 
   5   0   6     3432.15     3791.17     36.78 o 
   6   0   6    19419.89    19527.18    150.75 o 
   7   0   6    39146.94    39825.02    296.77 o 
   8   0   6    25086.24    24916.80    192.20 o 
   9   0   6       49.78       34.04      9.00 o 
  10   0   6     4907.01     4738.96     51.16 o 
  11   0   6       16.00       -2.59     11.19 o 
  12   0   6     3547.10     3842.67     52.19 o 
  13   0   6     1634.20     1606.56     45.25 o 
  14   0   6     1567.33     1572.79     55.20 o 
  15   0   6     4494.61     4551.76    142.53 o 
  16   0   6     2535.59     2679.96    111.08 o 
 -15   1   6      117.66       54.77     36.00 o 
 -14   1   6       55.86       83.09     33.26 o 
 -13   1   6     1463.06     1525.67     63.05 o 
 -12   1   6     2574.34     2540.87     69.92 o 
 -11   1   6      330.16      328.18     29.51 o 
 -10   1   6     1991.74     1913.43     51.20 o 
  -9   1   6     4852.82     4996.03     68.37 o 
  -8   1   6     5718.46     5820.45     73.70 o 
  -7   1   6     1152.95     1028.26     22.92 o 
  -6   1   6     2196.16     2032.02     30.33 o 
  -5   1   6     7369.77     7092.29     79.11 o 
  -4   1   6      491.37      349.86     12.53 o 
  -3   1   6    13555.11    13433.40    146.67 o 
  -2   1   6     3302.69     3674.72     51.49 o 
  -1   1   6     9577.93     9612.55    130.51 o 
   0   1   6    23058.95    22651.54    254.97 o 
   1   1   6       12.14       -0.61      6.17 o 
   2   1   6     1960.75     1710.61     26.31 o 
   3   1   6    10743.64     9970.73     91.69 o 
   4   1   6     1943.23     2118.20     22.39 o 
   5   1   6        2.03       22.47      5.43 o 
   6   1   6     2463.29     2590.11     28.77 o 
   7   1   6      299.46      367.55     11.48 o 
   8   1   6       79.42       67.49      8.66 o 
   9   1   6      161.28      177.21     11.65 o 
  10   1   6       22.67        6.27     10.17 o 
  11   1   6     1402.45     1418.74     29.68 o 
  12   1   6     1064.49     1076.64     32.55 o 
  13   1   6      201.03      215.96     21.48 o 
  14   1   6       61.19       46.04     26.14 o 
  15   1   6      299.68      183.93     45.73 o 
  16   1   6      159.12      118.81     63.44 o 
  17   1   6       72.83       17.16     53.97 o 
 -15   2   6       32.41      -21.12     36.85 o 
 -14   2   6      168.80      175.73     37.26 o 
 -13   2   6      189.49      118.75     41.79 o 
 -12   2   6     2883.92     3114.59     78.73 o 
 -11   2   6     3527.57     3366.58     81.16 o 
 -10   2   6     2149.11     2066.23     52.61 o 
  -9   2   6      397.29      398.17     22.66 o 
  -8   2   6     1192.57     1186.31     29.55 o 
  -7   2   6     1028.45     1068.75     26.66 o 
  -6   2   6    24412.08    23993.39    234.99 o 
  -5   2   6    27264.41    26998.48    259.65 o 
  -4   2   6     8473.63     8431.33     89.20 o 
  -3   2   6     2179.72     2106.34     30.12 o 
  -2   2   6      891.29      723.69     15.36 o 
  -1   2   6     2040.37     2050.10     32.95 o 
   0   2   6      345.52      310.56     11.14 o 
   1   2   6     6560.50     6398.13     71.92 o 
   2   2   6     6232.24     6607.22     81.33 o 
   3   2   6     1247.30      920.42     38.06 o 
   4   2   6     1212.10     1271.86     23.43 o 
   5   2   6      705.55      677.76     12.92 o 
   6   2   6     7395.95     7700.37     72.20 o 
   7   2   6     7451.56     7648.57     73.09 o 
   8   2   6     6239.73     5887.45     64.77 o 
   9   2   6      353.62      423.28     16.55 o 
  10   2   6     5262.72     5066.35     61.83 o 
  11   2   6    11333.05    11625.90    138.84 o 
  12   2   6    15817.56    16002.42    198.75 o 
  13   2   6     7672.24     7727.66    111.15 o 
  14   2   6      594.34      596.97     41.44 o 
  15   2   6     1363.36     1300.86    182.61 o 
  16   2   6        7.32        3.30     42.05 o 
  17   2   6     1061.90     1087.65     78.25 o 
 -15   3   6     3750.95     4029.68    104.22 o 
 -14   3   6      970.56     1011.73     55.00 o 
 -13   3   6     1485.94     1574.95     61.50 o 
 -12   3   6      889.58      957.31     47.81 o 
 -11   3   6        1.73      -46.05     23.02 o 
 -10   3   6     4644.01     4199.61     91.89 o 
  -9   3   6      370.33      404.77     22.99 o 
  -8   3   6     1117.02     1269.69     42.38 o 
  -7   3   6     8389.82     7868.22     91.07 o 
  -6   3   6      187.11      229.35     44.23 o 
  -5   3   6      878.16      846.66     28.41 o 
  -4   3   6     3967.18     3866.48     45.82 o 
  -3   3   6     7322.98     6327.79     73.23 o 
  -2   3   6     3266.88     3147.69     47.94 o 
  -1   3   6      275.07      152.05      8.03 o 
   0   3   6    14310.64    15002.85    164.28 o 
   2   3   6     6879.98     7399.24    103.09 o 
   3   3   6    21541.87    22437.54    277.50 o 
   4   3   6      603.72      637.54     19.59 o 
   5   3   6    17931.35    17921.22    188.27 o 
   6   3   6    27830.04    28947.75    239.70 o 
   7   3   6        8.25       -0.27      6.15 o 
   8   3   6    10994.75    11145.61    102.36 o 
   9   3   6     4889.71     4764.84     53.41 o 
  10   3   6      754.05      712.10     21.06 o 
  11   3   6     1481.88     1415.80     33.94 o 
  12   3   6      102.27       96.10     17.25 o 
  13   3   6     1034.33     1044.42     36.08 o 
  14   3   6     1610.18     1493.35     42.34 o 
  15   3   6       94.89       97.37     27.26 o 
  16   3   6        2.87       45.95     41.88 o 
  17   3   6      793.36      840.40     72.70 o 
 -14   4   6      627.84      610.98     72.47 o 
 -13   4   6        5.43       -7.04     30.13 o 
 -12   4   6      245.42      207.33     32.53 o 
 -11   4   6     1494.06     1285.18     52.12 o 
 -10   4   6     1583.13     1700.40     50.70 o 
  -9   4   6      393.89      324.82     22.65 o 
  -8   4   6       59.28       58.89     16.45 o 
  -7   4   6     2819.22     2956.72     48.22 o 
  -6   4   6     5598.65     5412.87     70.09 o 
  -5   4   6     1427.01     1368.15     25.29 o 
  -4   4   6      602.73      548.09     16.50 o 
  -3   4   6     2946.75     3004.26     40.77 o 
  -2   4   6     3472.35     2714.53     39.05 o 
  -1   4   6    31127.71    32700.24    353.84 o 
   0   4   6    23545.83    25328.42    287.25 o 
   1   4   6    39363.73    39287.71    470.66 o 
   2   4   6     8291.16     8033.67    127.26 o 
   3   4   6      383.43      482.45     19.72 o 
   4   4   6     1067.02      783.31     16.46 o 
   5   4   6    36776.45    38285.68    393.23 o 
   6   4   6     2609.74     2534.14     38.26 o 
   7   4   6     3205.76     3125.76     35.63 o 
   8   4   6      886.83      874.60     19.08 o 
   9   4   6      806.34      731.32     19.63 o 
  10   4   6     2985.89     3029.50     43.15 o 
  11   4   6       17.41       16.41     11.68 o 
  12   4   6      706.25      695.92     28.37 o 
  13   4   6     2155.09     2348.21     51.17 o 
  14   4   6      347.14      328.60     24.93 o 
  15   4   6      368.47      361.13     26.45 o 
  16   4   6     3752.84     3889.49    214.02 o 
  17   4   6     3614.31     3885.32    133.75 o 
 -14   5   6      637.06      640.07     79.43 o 
 -13   5   6        6.68      -47.53     39.11 o 
 -12   5   6      354.49      341.00     37.23 o 
 -11   5   6      287.47      242.65     32.08 o 
 -10   5   6     8343.02     8369.10    127.67 o 
  -9   5   6     7391.21     7424.31    114.99 o 
  -8   5   6       15.67       -7.58     15.32 o 
  -7   5   6      306.70      313.73     21.66 o 
  -6   5   6      417.72      323.22     16.81 o 
  -5   5   6     7218.25     6976.94     83.41 o 
  -4   5   6     3135.72     3233.79     39.88 o 
  -3   5   6      906.64      936.51     64.10 o 
  -2   5   6     8899.16     9638.17    213.31 o 
   0   5   6       73.22       89.89     22.49 o 
   1   5   6      279.83      301.31     13.51 o 
   2   5   6     2903.83     2903.30     46.13 o 
   4   5   6      476.09      548.10     20.18 o 
   5   5   6    19576.28    20047.49    212.32 o 
   6   5   6     2082.43     2087.43     31.49 o 
   7   5   6     6103.71     5901.58     69.45 o 
   8   5   6    14600.54    14906.00    140.05 o 
   9   5   6        6.27      -11.13      8.13 o 
  10   5   6     4157.16     4291.82     54.09 o 
  11   5   6     6870.57     6622.67     76.27 o 
  12   5   6      193.88      215.63     19.22 o 
  13   5   6     5346.17     5538.63     86.79 o 
  14   5   6     3654.84     3546.37     66.43 o 
  15   5   6     1281.83     1331.54     41.77 o 
  16   5   6     1368.44     1296.70     63.61 o 
  17   5   6       35.48       29.14     43.89 o 
 -14   6   6      360.93      395.30     62.87 o 
 -13   6   6      378.33      347.76     40.18 o 
 -12   6   6      492.09      563.67     41.05 o 
 -11   6   6     1742.02     1832.75     60.59 o 
 -10   6   6     4045.43     4283.88     89.41 o 
  -9   6   6     5530.14     5496.60     89.08 o 
  -8   6   6       29.72       13.44     16.22 o 
  -7   6   6      144.61      142.40     17.41 o 
  -6   6   6     1977.71     1989.83     37.36 o 
  -5   6   6    15312.63    15331.25    150.44 o 
  -4   6   6     9389.98     9051.58    102.61 o 
  -3   6   6      360.50      413.75     17.01 o 
  -2   6   6     6215.51     6163.82     97.56 o 
  -1   6   6     6170.96     6315.50    111.68 o 
   0   6   6     5625.28     5855.30    105.71 o 
   1   6   6     5354.40     5357.31     67.37 o 
   2   6   6     4905.10     5754.14    100.30 o 
   3   6   6    34554.68    36331.91    399.64 o 
   4   6   6    16767.97    16774.28    196.62 o 
   5   6   6     3094.63     2742.74     50.57 o 
   6   6   6     4531.59     4520.86     54.78 o 
   7   6   6     6004.03     5933.97     70.28 o 
   8   6   6     5301.26     5153.03     82.14 o 
   9   6   6    10909.74    11164.77    110.34 o 
  10   6   6    11904.65    11973.89    119.71 o 
  11   6   6     3302.95     3266.05     46.63 o 
  12   6   6     1052.65     1036.64     42.90 o 
  13   6   6     2370.72     2282.55     61.37 o 
  14   6   6     1654.28     1733.57     44.89 o 
  15   6   6      689.48      775.57     40.34 o 
  16   6   6      431.58      420.16     38.22 o 
  17   6   6      398.79      396.47     55.47 o 
 -13   7   6        0.69      -35.25     39.63 o 
 -12   7   6       16.20       -8.83     32.48 o 
 -11   7   6     1297.18     1249.42     45.09 o 
 -10   7   6     2040.50     2163.93     57.46 o 
  -9   7   6      610.71      547.01     33.59 o 
  -8   7   6      717.66      662.88     31.01 o 
  -7   7   6      618.37      660.94     28.96 o 
  -6   7   6     1404.74     1427.12     49.14 o 
  -5   7   6     9318.62     9548.36     95.09 o 
  -4   7   6    16085.71    16281.53    158.91 o 
  -3   7   6     4108.59     4229.94     48.88 o 
  -2   7   6     8741.08     9011.04     99.86 o 
  -1   7   6     5795.06     5610.35    104.64 o 
   0   7   6     1401.14     1760.26    126.63 o 
   1   7   6     5626.55     6865.09     92.23 o 
   2   7   6      821.77      916.96     17.70 o 
   3   7   6     1576.26     1773.25     28.49 o 
   4   7   6      305.12      305.20     15.02 o 
   5   7   6     3437.00     3788.72     51.46 o 
   6   7   6     1354.87     1733.57     32.32 o 
   7   7   6       96.82      128.31     14.20 o 
   8   7   6        2.75       -9.23     10.34 o 
   9   7   6      240.26      247.95     18.22 o 
  10   7   6     4583.91     4620.85     61.82 o 
  11   7   6      605.89      590.16     20.78 o 
  12   7   6       97.65       84.20     16.50 o 
  13   7   6     1843.29     1831.41     43.76 o 
  14   7   6        9.54      -13.32     16.17 o 
  15   7   6      973.39     1072.07     43.91 o 
  16   7   6     3579.12     3622.63     93.73 o 
  17   7   6      393.80      411.65     53.79 o 
 -12   8   6     1805.40     1677.62     78.67 o 
 -11   8   6     1901.55     2012.93     58.67 o 
 -10   8   6       42.22       38.83     20.22 o 
  -9   8   6     3142.45     3096.79     68.64 o 
  -8   8   6     2327.52     2382.72     55.66 o 
  -7   8   6       14.81        4.36     14.29 o 
  -6   8   6     1903.19     1766.59     46.59 o 
  -5   8   6     8994.35     9084.83    112.26 o 
  -4   8   6    12820.69    12717.36    123.54 o 
  -3   8   6     3349.79     3343.43     43.56 o 
  -2   8   6      105.15      114.02      8.92 o 
  -1   8   6      101.60       93.30      8.39 o 
   0   8   6    25282.29    25554.06    310.70 o 
   1   8   6    26440.49    26672.16    294.41 o 
   2   8   6     3391.95     3227.74     41.27 o 
   3   8   6     7546.88     7690.55     84.89 o 
   4   8   6      429.23      455.58     17.58 o 
   5   8   6     4877.71     4956.05     62.60 o 
   6   8   6     1472.92     1410.76     31.86 o 
   7   8   6      164.84      180.22     13.87 o 
   8   8   6     1709.09     1646.67     35.22 o 
   9   8   6    14573.61    14121.53    161.97 o 
  10   8   6     5800.94     5929.33     83.54 o 
  11   8   6       82.67       49.72     13.90 o 
  12   8   6     1310.45     1349.68     35.53 o 
  13   8   6     6060.04     6068.88    103.72 o 
  14   8   6     4491.38     4713.91     88.99 o 
  15   8   6     1840.67     1768.81     62.75 o 
  16   8   6      650.94      605.53     44.33 o 
  17   8   6      848.89      865.82    170.64 o 
 -12   9   6        4.28      -49.27     39.60 o 
 -11   9   6       20.69      -79.32     62.18 o 
 -10   9   6      779.76      821.95     38.68 o 
  -9   9   6      995.16     1008.05     37.13 o 
  -8   9   6        4.91        1.06     16.90 o 
  -7   9   6      754.21      700.95     27.56 o 
  -6   9   6      216.03      216.03     21.42 o 
  -5   9   6       39.35       15.98     11.98 o 
  -4   9   6      589.47      603.86     20.29 o 
  -3   9   6      491.61      482.09     21.95 o 
  -2   9   6     1167.82     1170.13     25.23 o 
  -1   9   6      588.79      642.40     43.77 o 
   0   9   6     6615.52     6597.02     78.47 o 
   1   9   6     1409.29     1352.33     40.20 o 
   2   9   6      637.80      647.45     17.26 o 
   3   9   6     4442.34     4673.81     77.18 o 
   4   9   6       63.00       61.15     11.34 o 
   5   9   6      221.83      347.30     28.84 o 
   6   9   6      598.90      623.00     28.66 o 
   7   9   6     1487.09     1472.49     35.89 o 
   8   9   6      954.77      878.20     27.13 o 
   9   9   6       77.02       10.72     13.76 o 
  10   9   6      147.26       78.23     16.48 o 
  11   9   6       74.42       -7.67     16.61 o 
  12   9   6        8.97       16.99     17.77 o 
  13   9   6      294.94      339.05     31.06 o 
  14   9   6     1570.86     1370.68     54.90 o 
  15   9   6      412.17      436.66     36.62 o 
  16   9   6     1320.90     1288.80     56.68 o 
  17   9   6      442.76      407.50    105.19 o 
 -11  10   6     2918.29     2932.20     96.27 o 
 -10  10   6        0.54      -20.88     26.91 o 
  -9  10   6      108.32       73.28     21.75 o 
  -8  10   6       10.68      -34.47     17.23 o 
  -7  10   6     2827.02     2738.76     52.96 o 
  -6  10   6     4742.80     4850.19     72.85 o 
  -5  10   6       83.10       90.19     14.11 o 
  -4  10   6     3264.78     3515.23     53.52 o 
  -3  10   6     2578.66     2623.31     55.50 o 
  -2  10   6        8.04        5.55     11.05 o 
  -1  10   6      377.97      423.41     33.25 o 
   0  10   6     2967.77     2825.08     59.64 o 
   1  10   6     6276.26     6398.01     73.68 o 
   2  10   6     6259.32     6387.04     74.08 o 
   3  10   6       15.80      207.46     15.48 o 
   4  10   6       32.69       26.29     12.00 o 
   5  10   6    12983.18    13337.22    181.62 o 
   6  10   6    24428.77    23422.28    307.05 o 
   7  10   6    16387.57    16142.63    197.46 o 
   8  10   6      350.03      319.76     19.61 o 
   9  10   6     3175.84     3223.38     52.01 o 
  10  10   6      506.41      544.53     25.95 o 
  11  10   6     9915.19     9566.84    133.17 o 
  12  10   6     3743.80     3860.82     73.57 o 
  13  10   6      366.64      438.81     30.45 o 
  14  10   6     4906.21     4815.74    113.77 o 
  15  10   6     3042.97     3146.35    117.53 o 
  16  10   6        0.32        3.48     44.61 o 
  17  10   6      222.05      324.79     98.80 o 
 -10  11   6     1034.98     1049.67     50.76 o 
  -9  11   6      287.15      303.80     32.73 o 
  -8  11   6      287.58      260.62     40.70 o 
  -7  11   6       62.58       38.98     19.50 o 
  -6  11   6      124.35      135.99     26.35 o 
  -5  11   6      962.24      923.53     34.06 o 
  -4  11   6     5414.22     5387.15     79.63 o 
  -3  11   6     1787.94     1657.44     41.28 o 
  -2  11   6     1154.71     1043.11     24.07 o 
  -1  11   6     1833.01     1785.98     29.18 o 
   0  11   6      688.88      716.73     19.77 o 
   1  11   6       84.57       49.60      9.68 o 
   2  11   6     1286.03     1367.57     33.78 o 
   3  11   6     2891.20     2966.36     53.79 o 
   4  11   6     1147.29     1171.41     33.48 o 
   5  11   6     2185.88     2106.64     61.29 o 
   6  11   6      236.03      272.88     22.56 o 
   7  11   6     2515.59     2291.23     55.85 o 
   8  11   6       14.17        8.24     13.48 o 
   9  11   6       25.16       11.81     14.88 o 
  10  11   6     1137.75     1139.74     36.51 o 
  11  11   6     1183.57     1324.17     40.08 o 
  12  11   6        7.92       -7.16     19.01 o 
  13  11   6      822.67      754.88     36.33 o 
  14  11   6      123.95      111.17     44.87 o 
  15  11   6       14.19      -20.57     42.26 o 
  16  11   6      191.02       90.78     62.75 o 
 -10  12   6      279.40      327.32     39.60 o 
  -9  12   6       94.04      130.44     28.99 o 
  -8  12   6      710.32      714.58     32.35 o 
  -7  12   6     3367.95     3437.17     74.75 o 
  -6  12   6    10323.55    10661.36    167.85 o 
  -5  12   6     3898.46     3809.39     72.47 o 
  -4  12   6       25.33      -17.28     16.27 o 
  -3  12   6       89.16       75.20     17.03 o 
  -2  12   6     1454.66     1457.78     37.61 o 
  -1  12   6     8871.44     8914.81    126.64 o 
   0  12   6     2265.14     2131.49     45.18 o 
   1  12   6      524.85      662.22     73.29 o 
   2  12   6     4508.18     4643.36    108.61 o 
   3  12   6      988.71      992.24     41.86 o 
   4  12   6     1346.23     1416.63     44.64 o 
   5  12   6       44.17       39.38     14.91 o 
   6  12   6     3064.58     3509.62    170.59 o 
   7  12   6     4633.81     4597.00    101.18 o 
   8  12   6      457.22      506.58     28.45 o 
   9  12   6     1160.10      981.37     33.50 o 
  10  12   6     3793.01     4334.04     79.22 o 
  11  12   6     6416.67     6325.04     93.67 o 
  12  12   6     5814.99     6125.63     93.69 o 
  13  12   6      549.74      475.45     31.87 o 
  14  12   6      621.02      654.71     50.86 o 
  15  12   6      614.41      572.68     63.05 o 
  16  12   6     4040.08     4124.84    141.25 o 
  -9  13   6      511.38      452.62     36.61 o 
  -8  13   6     1674.15     1708.94     55.56 o 
  -7  13   6      150.19      206.49     28.72 o 
  -6  13   6      673.27      657.98     39.95 o 
  -5  13   6       95.95       59.27     21.54 o 
  -4  13   6     4233.84     3988.66     74.67 o 
  -3  13   6      791.50      812.59     44.22 o 
  -2  13   6      515.16      639.16     51.53 o 
  -1  13   6     2654.04     3102.44     65.03 o 
   0  13   6     1245.45     1181.68     35.86 o 
   1  13   6     6487.07     5979.19    118.54 o 
   2  13   6     4117.96     3970.00     71.67 o 
   3  13   6      522.57      479.65     30.17 o 
   4  13   6    10526.39    10542.94    170.07 o 
   5  13   6      527.04      625.80     38.72 o 
   6  13   6     2577.86     2749.00    104.35 o 
   7  13   6     7327.65     6718.18    151.07 o 
   8  13   6     2149.61     1905.88     76.10 o 
   9  13   6     2140.05     1828.62     65.07 o 
  10  13   6      689.95      738.71     47.09 o 
  11  13   6        8.78      -30.79     19.03 o 
  12  13   6      981.16      822.75     38.69 o 
  13  13   6     1381.23     1522.60     54.95 o 
  14  13   6      370.14      274.01     48.64 o 
  15  13   6       34.89      -62.52     54.96 o 
  -8  14   6       74.63       63.54     27.78 o 
  -7  14   6       68.70       32.26     25.83 o 
  -6  14   6       10.23      -22.27     22.94 o 
  -5  14   6      108.16      100.56     23.33 o 
  -4  14   6     1019.68     1039.66     61.32 o 
  -3  14   6     1793.14     1683.54     86.65 o 
  -2  14   6     6594.99     6279.03    142.57 o 
  -1  14   6     7147.41     7143.83    111.24 o 
   0  14   6     5421.06     5049.10     99.35 o 
   1  14   6     1445.72     1463.39     54.51 o 
   2  14   6        5.22        5.69     17.35 o 
   3  14   6     2016.29     2285.94     59.82 o 
   4  14   6     7134.90     8003.83    184.27 o 
   5  14   6     5131.76     5091.56    120.21 o 
   6  14   6      538.14      388.08     33.53 o 
   7  14   6      658.57      476.42     41.33 o 
   8  14   6       20.61       19.53     22.30 o 
   9  14   6       32.20       47.35     34.44 o 
  10  14   6      633.51      625.00     48.70 o 
  11  14   6      706.95      840.96     50.27 o 
  12  14   6     2195.61     2186.03     63.42 o 
  13  14   6      915.49      921.38     54.04 o 
  14  14   6      180.96      180.38     38.19 o 
  15  14   6     2937.49     3128.70    159.61 o 
  -7  15   6       30.88      -38.14     26.29 o 
  -6  15   6     1346.95     1389.44     50.37 o 
  -5  15   6      419.73      441.56     32.29 o 
  -4  15   6       17.76       19.29     21.58 o 
  -3  15   6      792.88      752.17     35.45 o 
  -2  15   6      262.51      260.57     25.55 o 
  -1  15   6      263.73      248.86     26.60 o 
   0  15   6        9.15       14.46     18.77 o 
   1  15   6      542.10      635.92     31.77 o 
   2  15   6       98.54      223.26     32.25 o 
   3  15   6      391.51      343.17     27.40 o 
   4  15   6     3122.67     2937.89     85.56 o 
   5  15   6      150.60      192.79     31.84 o 
   6  15   6     1004.57      898.46     52.07 o 
   7  15   6     2467.03     2524.76     75.74 o 
   8  15   6        0.97       48.95     30.41 o 
   9  15   6     2483.96     2347.35     90.56 o 
  10  15   6     2673.77     2555.63     96.82 o 
  11  15   6      179.75      244.53     34.76 o 
  12  15   6     4946.10     5259.08    143.11 o 
  13  15   6     2652.61     2446.73     88.00 o 
  14  15   6      628.81      669.94     52.13 o 
  -5  16   6      235.79      257.97     30.71 o 
  -4  16   6       11.98      -22.74     25.48 o 
  -3  16   6       13.27       -7.45     22.31 o 
  -2  16   6        3.33       -3.91     25.05 o 
  -1  16   6      334.29      326.10     35.43 o 
   0  16   6      412.11      388.19     49.80 o 
   1  16   6      855.85      755.82     36.06 o 
   2  16   6     2078.26     2043.12     81.42 o 
   3  16   6     6615.58     6229.96    151.86 o 
   4  16   6     1190.35     1353.78     54.23 o 
   5  16   6      570.63      616.53    109.01 o 
   6  16   6     1237.06     1087.46     60.47 o 
   7  16   6     1240.25     1106.27     63.03 o 
   8  16   6     2833.33     2957.62    100.19 o 
   9  16   6     3205.68     2903.57    185.41 o 
  10  16   6     2053.07     2313.62     95.73 o 
  11  16   6     1426.57     1314.70     75.44 o 
  12  16   6      872.48     1000.08     70.87 o 
  13  16   6      252.79      240.76     41.54 o 
  -4  17   6        0.36      -27.20     27.80 o 
  -3  17   6     1660.70     1663.56     54.00 o 
  -2  17   6      295.39      306.73     30.28 o 
  -1  17   6     1181.39     1271.90     47.94 o 
   0  17   6     1946.25     1983.83     80.85 o 
   1  17   6       31.54       14.45     23.53 o 
   2  17   6     1681.18     1733.70     54.29 o 
   3  17   6      500.94      491.10     47.91 o 
   4  17   6      192.15      208.49     30.48 o 
   5  17   6      479.55      653.22     42.49 o 
   6  17   6      234.43      285.95     40.11 o 
   7  17   6      415.90      416.97     46.05 o 
   8  17   6       44.97       -0.47     39.45 o 
   9  17   6     2250.51     2374.09     96.79 o 
  10  17   6     1270.02     1151.50     96.95 o 
  11  17   6        2.68       16.26     38.31 o 
  12  17   6      900.76     1051.09     74.82 o 
  -2  18   6     1401.45     1277.50     56.16 o 
  -1  18   6     3687.00     3670.33     89.57 o 
   0  18   6     5211.90     4964.72     97.29 o 
   1  18   6     1091.54     1092.11     53.56 o 
   2  18   6      470.99      465.34     49.65 o 
   3  18   6       33.37      161.58     31.25 o 
   4  18   6     1403.63     1283.88     57.39 o 
   5  18   6     1080.15     1039.94     69.31 o 
   6  18   6       47.10       21.68     28.48 o 
   7  18   6     2203.00     1961.06     84.07 o 
   8  18   6     3300.69     3462.72    113.97 o 
   9  18   6      948.70      948.18     67.36 o 
  10  18   6        1.51       22.51     39.77 o 
  11  18   6       75.38       69.30     42.26 o 
   0  19   6      214.34      230.61     54.32 o 
   1  19   6        1.10       19.81     29.74 o 
   2  19   6      621.72      547.80     47.42 o 
   3  19   6     1135.74     1087.77     61.33 o 
   4  19   6       81.06      102.31     37.13 o 
   5  19   6      239.68      244.26     42.36 o 
   6  19   6       21.41      -13.61     35.01 o 
   7  19   6      339.18      378.06     51.34 o 
   8  19   6      325.59      414.92     52.65 o 
   9  19   6        9.51      -20.22     38.86 o 
  -7 -17   7       16.23      -25.73     60.49 o 
  -6 -17   7     1805.63     2028.29    117.62 o 
  -5 -17   7      506.21      384.01     62.12 o 
  -4 -17   7     1969.10     2064.07     83.95 o 
  -3 -17   7     3058.11     2884.57     82.18 o 
  -2 -17   7      967.02      907.79     62.54 o 
  -1 -17   7      364.11      413.26     38.01 o 
   0 -17   7      965.32     1047.74     69.75 o 
   1 -17   7      979.86      869.39     47.16 o 
  -9 -16   7      202.30      204.61     53.28 o 
  -8 -16   7      148.27      132.74     50.24 o 
  -7 -16   7      402.93      491.85     71.97 o 
  -6 -16   7      878.13      999.91    178.71 o 
  -5 -16   7      129.79       64.84     37.81 o 
  -4 -16   7     1167.43     1166.80     56.27 o 
  -3 -16   7       18.61       62.85     28.09 o 
  -2 -16   7       13.48       18.99     26.48 o 
  -1 -16   7     1398.37     1605.93     59.64 o 
   0 -16   7     1985.64     1938.20     93.95 o 
   1 -16   7      287.81      303.64     35.04 o 
   2 -16   7      458.31      443.59     43.09 o 
   3 -16   7      172.77      157.99     38.09 o 
   4 -16   7        2.43      -27.65     40.43 o 
 -11 -15   7       10.38      -39.40     44.75 o 
 -10 -15   7      143.79      211.99     50.56 o 
  -9 -15   7     1105.02     1186.71     79.54 o 
  -8 -15   7     3185.61     3287.26    121.06 o 
  -7 -15   7     6147.41     6491.99    149.38 o 
  -6 -15   7     1152.82     1232.83     87.82 o 
  -5 -15   7      234.39      127.91     36.86 o 
  -4 -15   7     2405.94     2844.01     90.56 o 
  -3 -15   7       10.01       -9.14     18.16 o 
  -2 -15   7     1929.68     1934.07     52.04 o 
  -1 -15   7      101.56       65.89     22.29 o 
   0 -15   7     2196.16     2179.83     54.36 o 
   1 -15   7     4479.95     4121.26     75.20 o 
   2 -15   7     2217.21     2336.59     64.40 o 
   3 -15   7     1214.59     1103.83     48.22 o 
   4 -15   7      616.09      739.63     49.43 o 
   5 -15   7      787.47      751.08     51.46 o 
 -12 -14   7      170.07      180.23     36.83 o 
 -11 -14   7      199.88      207.47     39.29 o 
 -10 -14   7      233.15      336.89     71.05 o 
  -9 -14   7      135.48      175.50     31.91 o 
  -8 -14   7     3223.11     3102.55     74.21 o 
  -7 -14   7     4114.98     4280.87     95.31 o 
  -6 -14   7     2484.23     2520.26     71.27 o 
  -5 -14   7       39.23        4.86     24.50 o 
  -4 -14   7      790.98      954.77     41.54 o 
  -3 -14   7       53.76       53.99     19.28 o 
  -2 -14   7       70.27       62.47     19.50 o 
  -1 -14   7     1459.04     1441.48     40.32 o 
   0 -14   7      198.23      155.26     22.58 o 
   1 -14   7       89.18       57.08     20.43 o 
   2 -14   7       64.85       72.20     21.42 o 
   3 -14   7        2.44      -13.12     19.09 o 
   4 -14   7      313.66      270.09     27.60 o 
   5 -14   7      535.54      502.36     44.14 o 
   6 -14   7       24.17       31.27     34.53 o 
   7 -14   7      364.39      306.25     62.36 o 
 -13 -13   7        2.23      -22.25     32.08 o 
 -12 -13   7      541.14      538.44     54.09 o 
 -11 -13   7      578.33      546.73     43.89 o 
 -10 -13   7       99.96       84.04     27.76 o 
  -9 -13   7        0.19       -7.51     19.18 o 
  -8 -13   7     2303.26     2192.50     61.87 o 
  -7 -13   7     7889.12     8152.44    137.06 o 
  -6 -13   7     2195.11     2228.44     53.80 o 
  -5 -13   7        5.48      -23.88     16.12 o 
  -4 -13   7      492.06      608.74     28.48 o 
  -3 -13   7    10766.84    10510.87    134.95 o 
  -2 -13   7    10925.87    11343.95    126.37 o 
  -1 -13   7     3760.25     3705.42     59.04 o 
   0 -13   7      237.52      294.36     28.89 o 
   1 -13   7      561.87      591.82     40.28 o 
   2 -13   7       67.77       22.96     22.86 o 
   3 -13   7     4185.01     4314.80     73.69 o 
   4 -13   7     2606.53     2679.92     57.44 o 
   5 -13   7      896.24      928.43     38.12 o 
   6 -13   7     3098.08     3149.30     72.92 o 
   7 -13   7     1298.75     1424.46     61.94 o 
   8 -13   7      428.46      373.91     50.84 o 
 -13 -12   7      738.97      702.10     62.32 o 
 -12 -12   7     1658.34     1699.59     65.99 o 
 -11 -12   7     1057.53     1139.11     42.41 o 
 -10 -12   7      175.60      198.56     25.25 o 
  -9 -12   7      956.53     1013.26     39.34 o 
  -8 -12   7     3744.24     3646.02    109.19 o 
  -7 -12   7      760.47      888.12     40.21 o 
  -6 -12   7      450.21      450.04     26.77 o 
  -5 -12   7      319.64      411.34     23.38 o 
  -4 -12   7     2406.22     2279.97     40.16 o 
  -3 -12   7     1705.97     1650.66     35.34 o 
  -2 -12   7     2678.77     2835.65     49.44 o 
  -1 -12   7     1952.36     2104.27     42.19 o 
   0 -12   7       89.31       52.75     20.57 o 
   1 -12   7      282.60      267.63     22.20 o 
   2 -12   7       81.81       63.04     18.13 o 
   3 -12   7      702.56      800.12     31.94 o 
   4 -12   7      419.85      425.54     27.05 o 
   5 -12   7       39.75       39.51     25.83 o 
   6 -12   7       59.94       83.32     20.43 o 
   7 -12   7       10.44       -7.11     19.35 o 
   8 -12   7      552.07      434.49     48.87 o 
   9 -12   7      255.41      162.74     56.11 o 
 -14 -11   7     4889.62     4831.38    148.94 o 
 -13 -11   7     2305.88     2221.94     80.80 o 
 -12 -11   7      187.72      207.78     34.25 o 
 -11 -11   7      286.59      242.35     26.20 o 
 -10 -11   7     2593.48     2565.85     52.73 o 
  -9 -11   7    10610.85    10849.65    136.04 o 
  -8 -11   7     1176.26     1261.80     36.94 o 
  -7 -11   7     2724.99     2625.63     48.72 o 
  -6 -11   7     2679.58     2723.21     48.76 o 
  -5 -11   7      419.53      320.73     18.99 o 
  -4 -11   7       11.20       35.13     11.43 o 
  -3 -11   7      422.98      419.57     17.03 o 
  -2 -11   7     3409.93     3444.93     50.98 o 
  -1 -11   7     4220.13     4469.91     62.10 o 
   0 -11   7     5850.04     5776.46     73.53 o 
   1 -11   7     3176.46     3002.92     51.94 o 
   2 -11   7     4648.79     4671.96     72.29 o 
   3 -11   7    10723.98    10387.75    129.21 o 
   4 -11   7     5421.46     5502.80     82.52 o 
   5 -11   7      593.10      583.29     27.00 o 
   6 -11   7      185.84      153.88     20.69 o 
   7 -11   7       12.84        3.78     18.07 o 
   8 -11   7     1814.27     1823.20     46.67 o 
   9 -11   7     2414.71     2452.72     64.00 o 
  10 -11   7      197.22      163.60     35.21 o 
 -14 -10   7      295.95      258.28     53.33 o 
 -13 -10   7     1723.83     1581.17     55.67 o 
 -12 -10   7     3375.02     3235.34     84.37 o 
 -11 -10   7     3219.39     3291.77     60.07 o 
 -10 -10   7      267.47      364.22     28.13 o 
  -9 -10   7      878.76      831.15     30.96 o 
  -8 -10   7     1290.19     1370.16     35.78 o 
  -7 -10   7    15374.51    14789.12    162.30 o 
  -6 -10   7     4398.17     4353.58     63.74 o 
  -5 -10   7      659.78      579.11     20.50 o 
  -4 -10   7     4450.29     4886.09     56.15 o 
  -3 -10   7     1444.32     1272.11     25.95 o 
  -2 -10   7       21.90       16.90      9.89 o 
  -1 -10   7     1849.68     1771.99     33.65 o 
   0 -10   7     1836.52     1775.75     32.08 o 
   1 -10   7     4130.64     3909.09     70.47 o 
   2 -10   7     7918.13     7932.86     95.12 o 
   3 -10   7      765.03      722.30     28.34 o 
   4 -10   7      672.40      639.71     25.82 o 
   5 -10   7      224.81      141.43     19.06 o 
   6 -10   7       96.19      103.42     18.66 o 
   7 -10   7      194.38      106.85     19.51 o 
   8 -10   7      189.04      191.73     22.35 o 
   9 -10   7       16.45       24.29     19.64 o 
  10 -10   7      153.06      171.70     27.71 o 
  11 -10   7      486.27      513.15     43.24 o 
 -15  -9   7      574.68      576.54     78.48 o 
 -14  -9   7      307.94      257.14     51.75 o 
 -13  -9   7        8.58       17.28     32.58 o 
 -12  -9   7       30.37       31.00     21.32 o 
 -11  -9   7     1588.53     1514.06     45.87 o 
 -10  -9   7     6163.83     6223.65     88.27 o 
  -9  -9   7     7628.12     7260.26     92.99 o 
  -8  -9   7     4863.05     4653.41     62.80 o 
  -7  -9   7      299.12      349.40     20.10 o 
  -6  -9   7       49.78        7.37     12.99 o 
  -5  -9   7     1616.12     1708.06     31.63 o 
  -4  -9   7    11386.82    11685.55    120.61 o 
  -3  -9   7     8104.19     7738.46     76.73 o 
  -2  -9   7      910.11      934.57     21.94 o 
  -1  -9   7       71.93       73.54     11.46 o 
   0  -9   7      493.48      493.11     24.06 o 
   1  -9   7      244.11      227.59     12.57 o 
   2  -9   7      169.99      153.70     13.29 o 
   3  -9   7     2211.84     2230.71     41.12 o 
   4  -9   7     3182.77     3116.82     70.53 o 
   5  -9   7     6621.77     6726.81     92.07 o 
   6  -9   7     1931.81     1769.98     39.88 o 
   7  -9   7     1242.65     1309.08     36.59 o 
   8  -9   7     7757.67     7726.38     98.92 o 
   9  -9   7     6968.59     7371.43    142.16 o 
  10  -9   7      462.22      469.63     28.76 o 
  11  -9   7      235.41      198.51     27.90 o 
  12  -9   7      284.75      199.76     36.80 o 
 -15  -8   7       38.34       -5.96     50.95 o 
 -14  -8   7     3207.41     3152.34     97.82 o 
 -13  -8   7     1621.51     1595.07    103.36 o 
 -12  -8   7      153.17      192.27     39.23 o 
 -11  -8   7     3530.63     3517.72     76.01 o 
 -10  -8   7      906.63      880.29     28.68 o 
  -9  -8   7      343.26      281.09     23.14 o 
  -8  -8   7       27.50       40.91     14.12 o 
  -7  -8   7     5926.32     6224.99     70.47 o 
  -6  -8   7     1671.32     1728.82     37.04 o 
  -5  -8   7     3937.73     4071.97     48.27 o 
  -4  -8   7       15.37       17.22      9.07 o 
  -3  -8   7     2529.17     2403.78     30.78 o 
  -2  -8   7     8456.56     8672.03     78.07 o 
  -1  -8   7    15905.51    15843.80    135.75 o 
   0  -8   7      871.48      869.42     20.16 o 
   1  -8   7     8695.34     8513.71     80.06 o 
   2  -8   7     4957.48     4788.54     51.53 o 
   3  -8   7      631.31      664.44     19.61 o 
   4  -8   7     2886.56     2799.37     46.44 o 
   5  -8   7     2534.93     2546.33     44.92 o 
   6  -8   7      686.52      662.94     25.39 o 
   7  -8   7     6589.63     6849.35     87.43 o 
   8  -8   7      219.22      258.30     28.50 o 
   9  -8   7      484.74      441.39     26.83 o 
  10  -8   7      168.90      123.36     21.40 o 
  11  -8   7      117.02       90.96     24.36 o 
  12  -8   7        0.28      -17.52     23.68 o 
  13  -8   7       25.42       23.90     33.55 o 
 -15  -7   7      687.65      727.28     68.93 o 
 -14  -7   7     1115.09     1025.16     93.11 o 
 -13  -7   7     1959.70     1769.74     73.71 o 
 -12  -7   7      271.71      266.31     32.17 o 
 -11  -7   7      373.88      382.01     21.33 o 
 -10  -7   7       32.98       40.42     13.87 o 
  -9  -7   7     1123.37     1102.46     25.44 o 
  -8  -7   7      623.07      704.66     20.60 o 
  -7  -7   7     1499.84     1576.16     28.54 o 
  -6  -7   7     6055.44     5954.13     66.28 o 
  -5  -7   7     5674.58     5563.13     55.72 o 
  -4  -7   7    18802.46    19053.20    160.36 o 
  -3  -7   7     1621.88     1597.18     26.22 o 
  -2  -7   7     1294.10     1214.54     21.53 o 
  -1  -7   7     5896.35     5745.15     55.52 o 
   0  -7   7     5996.61     6099.88     57.70 o 
   1  -7   7     5042.65     5183.04     48.85 o 
   2  -7   7     9071.67     9042.42     79.49 o 
   3  -7   7    22834.46    22547.32    175.80 o 
   4  -7   7      815.53      815.08     18.60 o 
   5  -7   7      144.41      176.57     13.15 o 
   6  -7   7      646.82      615.57     19.34 o 
   7  -7   7       12.06        7.27     13.20 o 
   8  -7   7       83.09       40.56     16.27 o 
   9  -7   7       37.09       40.61     16.12 o 
  10  -7   7      280.75      294.56     25.08 o 
  11  -7   7     1063.24     1082.82     39.66 o 
  12  -7   7     3045.70     3149.78     80.97 o 
  13  -7   7     2939.26     3242.06     69.98 o 
 -15  -6   7      942.79      986.21     76.97 o 
 -14  -6   7     8241.05     8176.75    169.40 o 
 -13  -6   7     8432.78     8555.05    190.16 o 
 -12  -6   7      168.00      157.99     23.70 o 
 -11  -6   7     2356.77     2307.17     45.29 o 
 -10  -6   7      168.13      114.46     16.15 o 
  -9  -6   7     5812.89     5693.19     66.88 o 
  -8  -6   7     4844.72     4605.43     52.79 o 
  -7  -6   7       20.23       -0.35      9.53 o 
  -6  -6   7     6315.66     5836.47     64.00 o 
  -5  -6   7     2893.87     3060.73     36.03 o 
  -4  -6   7     1634.53     1615.87     24.37 o 
  -3  -6   7     4384.01     4777.47     50.24 o 
  -2  -6   7     7092.62     7055.11     64.47 o 
  -1  -6   7     6851.72     6579.39     60.63 o 
   0  -6   7      419.74      422.13     14.68 o 
   1  -6   7     1724.60     1635.59     35.20 o 
   2  -6   7      947.36     1024.45     18.37 o 
   3  -6   7      845.96      848.90     17.66 o 
   4  -6   7    13779.20    13467.08    110.67 o 
   5  -6   7     5491.52     5522.16     54.03 o 
   6  -6   7     2130.44     2046.86     41.59 o 
   7  -6   7     8148.18     8028.55     90.10 o 
   8  -6   7     1121.78     1073.20     32.25 o 
   9  -6   7     2957.10     2846.17     54.40 o 
  10  -6   7     1067.37     1041.94     31.52 o 
  11  -6   7      204.84      210.61     20.97 o 
  12  -6   7     1966.18     1951.55     49.76 o 
  13  -6   7     1396.23     1403.57     56.06 o 
  14  -6   7      708.20      762.02    115.99 o 
 -15  -5   7       85.04       81.96     39.72 o 
 -14  -5   7     3362.25     3544.09     79.10 o 
 -13  -5   7     3011.24     3039.35     60.07 o 
 -12  -5   7       14.71        0.98     16.82 o 
 -11  -5   7      404.80      408.79     23.59 o 
 -10  -5   7     2344.24     2317.81     43.59 o 
  -9  -5   7    11149.29    10949.06    117.71 o 
  -8  -5   7     8712.01     8576.67     88.27 o 
  -7  -5   7     4710.41     4552.14     50.31 o 
  -6  -5   7     7159.28     6639.67     65.67 o 
  -5  -5   7      143.17      233.81     21.64 o 
  -4  -5   7     4493.95     3948.40     40.85 o 
  -3  -5   7     7430.80     7067.15     66.52 o 
  -2  -5   7     1959.86     1984.80     26.82 o 
  -1  -5   7     5889.81     5613.44     52.53 o 
   0  -5   7     8136.13     7800.56     68.37 o 
   1  -5   7     5884.12     6090.11     68.32 o 
   2  -5   7     1297.06     1287.56     19.66 o 
   3  -5   7     1292.57     1300.08     20.97 o 
   4  -5   7     7757.01     7855.94     66.42 o 
   5  -5   7    19225.94    19229.92    151.69 o 
   6  -5   7    13255.22    13504.76    122.42 o 
   7  -5   7     6472.82     6320.27     66.79 o 
   8  -5   7     3590.54     3481.62     46.88 o 
   9  -5   7     3283.71     3575.65     52.70 o 
  10  -5   7      127.82      113.82     17.28 o 
  11  -5   7       39.68       15.03     16.44 o 
  12  -5   7        1.77      -10.56     17.26 o 
  13  -5   7      286.77      293.82     33.61 o 
  14  -5   7      214.74      223.23     46.96 o 
 -15  -4   7      559.99      554.84     47.39 o 
 -14  -4   7      860.51      807.32     42.40 o 
 -13  -4   7     1428.01     1400.20     62.43 o 
 -12  -4   7      706.12      785.08     30.62 o 
 -11  -4   7       54.77       78.19     16.99 o 
 -10  -4   7      498.50      567.32     23.65 o 
  -9  -4   7     8891.17     8435.45     95.53 o 
  -8  -4   7    17587.90    16936.74    165.94 o 
  -7  -4   7      954.29      916.69     24.73 o 
  -6  -4   7     2673.70     2576.66     35.54 o 
  -5  -4   7      553.63      636.21     14.69 o 
  -4  -4   7     1590.42     1596.47     22.07 o 
  -3  -4   7     2830.03     2570.16     28.90 o 
  -2  -4   7     5333.78     5461.80     52.64 o 
  -1  -4   7      393.77      495.31     12.44 o 
   0  -4   7     4313.13     5293.04     51.64 o 
   1  -4   7     1012.26     1026.79     17.38 o 
   2  -4   7     2149.34     2112.00     25.03 o 
   3  -4   7      107.93      149.41      8.70 o 
   4  -4   7      194.18      180.92     11.48 o 
   5  -4   7      127.18      110.30      8.24 o 
   6  -4   7     3354.16     3374.66     37.88 o 
   7  -4   7       16.49        6.26      9.10 o 
   8  -4   7      214.99      176.08     12.72 o 
   9  -4   7     1012.47     1052.97     26.56 o 
  10  -4   7       24.35        7.97     11.99 o 
  11  -4   7      169.96      170.69     18.91 o 
  12  -4   7     4404.14     4508.60     67.06 o 
  13  -4   7      810.49      767.92     45.14 o 
  14  -4   7      727.71      730.15     55.86 o 
  15  -4   7     1214.04     1263.47    101.33 o 
 -15  -3   7     1510.56     1603.17     57.31 o 
 -14  -3   7        0.48       -5.24     21.86 o 
 -13  -3   7     1757.42     1741.90     60.46 o 
 -12  -3   7     2433.88     2319.68     53.47 o 
 -11  -3   7     1323.94     1442.28     35.71 o 
 -10  -3   7      236.97      275.95     19.01 o 
  -9  -3   7     2426.77     2432.37     42.17 o 
  -8  -3   7     6249.72     5982.86     71.78 o 
  -7  -3   7     6197.90     5866.77     69.06 o 
  -6  -3   7       56.93       51.22     11.63 o 
  -5  -3   7     2039.26     2106.34     33.37 o 
  -4  -3   7    16385.96    15182.54    141.41 o 
  -3  -3   7    36406.13    34954.36    258.80 o 
  -2  -3   7     4934.08     4950.46     46.84 o 
  -1  -3   7     1045.72     1176.67     18.95 o 
   0  -3   7     4228.45     4500.54     42.46 o 
   1  -3   7      361.50      403.52     19.17 o 
   2  -3   7    30238.99    30235.54    228.37 o 
   3  -3   7    12594.81    12614.24    101.42 o 
   4  -3   7     6486.90     6885.37     61.12 o 
   5  -3   7    28532.52    28651.08    217.23 o 
   6  -3   7     4585.08     4701.97     44.93 o 
   7  -3   7        5.88       -1.86      8.27 o 
   8  -3   7        1.99        1.55      9.31 o 
   9  -3   7     4529.25     4601.41     52.39 o 
  10  -3   7     7810.72     7979.66     79.55 o 
  11  -3   7     5640.19     5839.66     69.51 o 
  12  -3   7      652.00      742.51     30.59 o 
  13  -3   7      808.12      927.09     45.19 o 
  14  -3   7     3604.49     3502.48    102.78 o 
  15  -3   7     2694.36     2763.15     94.79 o 
 -15  -2   7      540.30      596.34     49.64 o 
 -14  -2   7     1926.82     1852.22     57.85 o 
 -13  -2   7     1842.25     1850.88     56.14 o 
 -12  -2   7      313.66      251.27     26.96 o 
 -11  -2   7       18.36       35.23     16.88 o 
 -10  -2   7      918.66      811.30     26.56 o 
  -9  -2   7      278.83      386.98     19.56 o 
  -8  -2   7        4.38        0.60     11.30 o 
  -7  -2   7      971.79      884.31     23.17 o 
  -6  -2   7      336.36      377.57     15.23 o 
  -5  -2   7     4082.85     4003.42     49.45 o 
  -4  -2   7    13286.91    13448.55    136.14 o 
  -3  -2   7    12712.71    16556.06    178.42 o 
  -2  -2   7     3067.20     3137.78     44.90 o 
  -1  -2   7        1.55        8.04      3.79 o 
   0  -2   7     4093.69     4711.56     39.42 o 
   1  -2   7      193.85      173.47      6.96 o 
   2  -2   7     7319.23     7133.45     58.80 o 
   3  -2   7     1859.62     2038.14     23.39 o 
   4  -2   7     1906.54     2064.18     24.08 o 
   5  -2   7      153.21      187.07     10.25 o 
   6  -2   7     1214.76     1216.07     20.49 o 
   7  -2   7       38.98       24.96      7.80 o 
   8  -2   7      671.71      675.43     25.58 o 
   9  -2   7      441.12      402.41     15.84 o 
  10  -2   7      450.10      450.94     25.21 o 
  11  -2   7       12.94       59.97     12.93 o 
  12  -2   7      297.85      288.91     25.41 o 
  13  -2   7      243.89      284.74     30.66 o 
  14  -2   7       30.31      -30.64     29.85 o 
  15  -2   7       77.37       95.45     38.35 o 
  16  -2   7      408.73      312.58     57.86 o 
 -15  -1   7     3727.66     3952.89    100.34 o 
 -14  -1   7      310.11      295.34     39.09 o 
 -13  -1   7      778.68      882.04     49.45 o 
 -12  -1   7      185.39       90.05     24.02 o 
 -11  -1   7     7253.88     7081.22    102.88 o 
 -10  -1   7    12971.27    13220.64    148.31 o 
  -9  -1   7     3642.15     3383.30     54.26 o 
  -8  -1   7     2146.87     2032.40     39.38 o 
  -7  -1   7     3800.79     3599.86     47.67 o 
  -6  -1   7       82.56       43.45      9.20 o 
  -5  -1   7     1426.60     1922.86    104.26 o 
  -4  -1   7      975.07     1094.68     23.25 o 
  -3  -1   7    28702.57    26261.59    247.84 o 
  -2  -1   7    19120.29    19459.39    227.00 o 
  -1  -1   7     7765.14     7813.22     93.15 o 
   0  -1   7       18.61       13.12      8.85 o 
   1  -1   7    26917.70    26177.59    175.78 o 
   2  -1   7    77290.59    81582.52    552.83 o 
   3  -1   7    22810.25    21781.88    159.07 o 
   4  -1   7      713.12      763.16     13.66 o 
   5  -1   7      435.00      532.44     12.45 o 
   6  -1   7      295.75      221.61      9.47 o 
   7  -1   7    22389.03    23190.44    179.47 o 
   8  -1   7    15403.30    15030.84    116.95 o 
   9  -1   7      104.15      133.81     11.98 o 
  10  -1   7    16305.56    16888.52    154.92 o 
  11  -1   7     5101.79     5000.33     64.38 o 
  12  -1   7      157.97      128.90     19.29 o 
  13  -1   7      553.48      538.21     29.94 o 
  14  -1   7     1137.75     1331.13     63.92 o 
  15  -1   7     3550.53     3713.47    106.88 o 
  16  -1   7     2145.51     2058.67    106.36 o 
 -15   0   7      429.49      502.85     47.80 o 
 -14   0   7      199.82      171.15     41.85 o 
 -13   0   7     2760.80     2756.28     78.19 o 
 -12   0   7     2377.56     2413.67     69.34 o 
 -11   0   7       27.19       21.98     22.83 o 
 -10   0   7      581.85      605.84     29.10 o 
  -9   0   7     3035.48     3077.56     71.88 o 
  -8   0   7    11602.54    11394.63    126.14 o 
  -7   0   7       92.78       91.72     10.64 o 
  -6   0   7     3921.65     4269.22     50.88 o 
  -5   0   7     8281.42     7865.08     87.19 o 
  -4   0   7       43.86        8.73      7.02 o 
  -3   0   7      525.14      536.48     15.37 o 
  -2   0   7    21576.88    19974.05    214.25 o 
  -1   0   7       58.77       26.47      7.62 o 
   0   0   7     1258.74     1583.09     24.78 o 
   1   0   7    18451.74    18635.13    160.81 o 
   2   0   7     5154.65     5437.85     49.85 o 
   3   0   7      157.04      183.48      6.69 o 
   4   0   7      360.71      276.61      8.69 o 
   5   0   7      226.36      226.67      8.47 o 
   6   0   7      884.28     1035.15     17.95 o 
   7   0   7      293.41      410.89     12.81 o 
   8   0   7      959.39      931.93     19.64 o 
   9   0   7       62.06       49.70      9.44 o 
  10   0   7      307.05      295.32     14.90 o 
  11   0   7       62.60       50.19     13.97 o 
  12   0   7     1355.67     1348.24     46.72 o 
  13   0   7      998.26     1102.74     34.41 o 
  14   0   7      192.92      203.04     24.45 o 
  15   0   7      184.30      152.03     45.61 o 
  16   0   7      120.58       73.22     76.73 o 
 -15   1   7      837.48      867.51     54.90 o 
 -14   1   7       47.04       53.43     34.17 o 
 -13   1   7      113.07      108.16     38.35 o 
 -12   1   7     1867.90     1798.27     61.59 o 
 -11   1   7     7061.66     7153.21    116.16 o 
 -10   1   7     7267.10     6961.41    110.69 o 
  -9   1   7     4355.49     4533.12     72.06 o 
  -8   1   7      750.13      697.70     40.14 o 
  -7   1   7       13.47       33.55     11.36 o 
  -6   1   7     5957.17     6112.46     66.70 o 
  -5   1   7    28660.16    27026.65    260.94 o 
  -4   1   7     8208.96     7529.72     75.56 o 
  -3   1   7       17.02        4.54      8.78 o 
  -2   1   7     3330.05     4463.26     61.34 o 
  -1   1   7     2709.49     2886.54     77.68 o 
   0   1   7     6220.90     6928.86     80.79 o 
   1   1   7       27.33       57.03      5.58 o 
   2   1   7      257.99      368.62     12.37 o 
   3   1   7     3646.16     3024.89     41.68 o 
   4   1   7    17974.67    18829.62    157.67 o 
   5   1   7     6249.91     6482.60     59.25 o 
   6   1   7     7060.73     6840.46     60.11 o 
   7   1   7    22377.76    22177.68    165.11 o 
   8   1   7    22884.66    23717.83    169.67 o 
   9   1   7     2249.42     2120.53     28.47 o 
  10   1   7      395.67      437.99     17.15 o 
  11   1   7     1803.63     1834.00     39.66 o 
  12   1   7     8599.02     8846.00    113.24 o 
  13   1   7     9208.05     9720.16    133.42 o 
  14   1   7      341.62      245.52     26.81 o 
  15   1   7     1394.10     1458.53     80.88 o 
  16   1   7     1830.80     1812.65    100.42 o 
  17   1   7        1.27        4.80     63.25 o 
 -15   2   7     2650.91     2700.35     86.17 o 
 -14   2   7     2011.98     2004.33     71.87 o 
 -13   2   7      925.07      941.30     75.41 o 
 -12   2   7     4861.86     4864.20    101.68 o 
 -11   2   7      783.13      749.18     41.27 o 
 -10   2   7      239.22      230.78     25.29 o 
  -9   2   7       81.83      103.55     19.84 o 
  -8   2   7     4855.36     4627.89     74.62 o 
  -7   2   7     3068.73     3180.06     51.15 o 
  -6   2   7      270.92      192.22     16.02 o 
  -5   2   7      438.23      419.80     19.72 o 
  -4   2   7     3108.43     3797.74     40.72 o 
  -3   2   7     1906.35     2234.41     41.30 o 
  -2   2   7     9046.12     8165.45     85.52 o 
  -1   2   7      441.66      439.95     13.40 o 
   0   2   7     4850.31     4392.68     54.80 o 
   1   2   7     8077.54     8038.31     83.25 o 
   2   2   7     8821.71     8745.87     95.13 o 
   3   2   7     2940.86     2923.59     40.14 o 
   4   2   7     5253.93     5035.17     68.39 o 
   5   2   7     8839.10     8523.13     72.75 o 
   6   2   7    10916.58    10994.86     98.42 o 
   7   2   7      273.93      310.66     11.07 o 
   8   2   7     9024.04     8995.40     77.81 o 
   9   2   7     3421.78     3463.48     43.54 o 
  10   2   7      611.27      670.87     21.14 o 
  11   2   7       57.60       41.72     16.45 o 
  12   2   7       51.40       60.62     18.23 o 
  13   2   7        9.29        5.66     17.46 o 
  14   2   7      483.09      508.52     28.29 o 
  15   2   7       65.74       31.19     29.38 o 
  16   2   7       67.72       12.33     42.42 o 
  17   2   7      551.78      700.69     67.54 o 
 -14   3   7      760.08      785.16     93.56 o 
 -13   3   7       46.75       61.83     31.82 o 
 -12   3   7      232.28      176.91     31.62 o 
 -11   3   7       22.08       30.60     25.90 o 
 -10   3   7       31.17      -48.14     31.84 o 
  -9   3   7        3.95       -7.20     20.42 o 
  -8   3   7      609.64      595.72     22.85 o 
  -7   3   7     1842.94     1880.84     45.28 o 
  -6   3   7     7176.83     7417.43     85.54 o 
  -5   3   7    17819.09    16397.97    152.31 o 
  -4   3   7     3959.42     4086.86     44.39 o 
  -3   3   7     1172.82     1170.85     19.94 o 
  -2   3   7      880.32      830.58     18.24 o 
  -1   3   7    23441.73    22067.63    220.87 o 
   0   3   7    28002.83    26716.53    287.48 o 
   1   3   7    34379.41    35178.68    388.86 o 
   2   3   7     2868.78     3113.81     44.98 o 
   3   3   7       18.06       16.85      6.03 o 
   4   3   7     2156.97     2407.89     38.12 o 
   5   3   7    22446.01    22520.59    228.53 o 
   6   3   7      122.14      121.17      6.69 o 
   7   3   7      109.58      107.35      9.14 o 
   8   3   7      789.68      857.75     19.06 o 
   9   3   7     2415.41     2417.53     36.05 o 
  10   3   7     6255.78     6241.27     71.34 o 
  11   3   7     1360.32     1424.00     36.87 o 
  12   3   7     2676.50     2716.68     72.15 o 
  13   3   7     4436.39     4548.97     76.76 o 
  14   3   7      971.68      876.59     35.09 o 
  15   3   7       50.44       43.47     19.63 o 
  16   3   7      766.33      904.31     68.97 o 
  17   3   7     4387.43     4555.10    166.72 o 
 -14   4   7     1984.76     2288.45    146.56 o 
 -13   4   7       10.46       30.68     31.61 o 
 -12   4   7      800.64      844.85     59.73 o 
 -11   4   7        7.14      -44.73     23.82 o 
 -10   4   7     7302.35     7158.93    114.31 o 
  -9   4   7     7322.06     7116.61    109.93 o 
  -8   4   7       22.57       15.58     14.32 o 
  -7   4   7     3826.42     3908.89     58.41 o 
  -6   4   7     8165.48     7694.96     93.21 o 
  -5   4   7      900.22      896.40     29.66 o 
  -4   4   7      331.05      254.25     10.91 o 
  -3   4   7     1843.32     1794.25     29.65 o 
  -2   4   7     4032.52     3951.78     49.57 o 
   0   4   7     1394.00     1921.79     26.90 o 
   2   4   7     5217.84     4943.91     74.79 o 
   3   4   7    25243.24    24867.46    302.15 o 
   4   4   7     1012.92      999.14     21.92 o 
   5   4   7     9438.27     9330.38    113.50 o 
   6   4   7    17147.89    16463.01    161.79 o 
   7   4   7     3325.46     3106.40     37.50 o 
   8   4   7    13678.05    12957.51    123.91 o 
   9   4   7      865.31      913.62     21.87 o 
  10   4   7     3603.81     3585.60     47.93 o 
  11   4   7     3405.41     3338.32     53.96 o 
  12   4   7      579.59      616.17     26.91 o 
  13   4   7     2075.32     1970.65     46.63 o 
  14   4   7     4137.95     4330.26     75.43 o 
  15   4   7      281.10      289.67     32.74 o 
  16   4   7      724.38      771.98     49.50 o 
  17   4   7      226.66      193.93     51.76 o 
 -14   5   7      579.61      517.48     67.84 o 
 -13   5   7      183.42      179.78     36.68 o 
 -12   5   7     1358.06     1345.50     55.60 o 
 -11   5   7     3569.33     3691.72     84.84 o 
 -10   5   7     2239.12     2087.45     62.15 o 
  -9   5   7     2624.35     2606.64    121.41 o 
  -8   5   7     1228.49     1203.10     36.56 o 
  -7   5   7      104.63       71.52     15.34 o 
  -6   5   7      201.73      217.21     15.70 o 
  -5   5   7     6489.29     6763.37     83.36 o 
  -4   5   7     6665.63     6651.45     71.48 o 
  -3   5   7       30.89       15.45      7.05 o 
  -2   5   7     7544.76     7085.12     80.52 o 
  -1   5   7    17515.86    18584.05    237.69 o 
   0   5   7     3525.56     3112.24     40.27 o 
   1   5   7     3904.60     3801.50     47.65 o 
   2   5   7     3131.21     3542.77     54.47 o 
   3   5   7    31034.58    31022.78    384.47 o 
   4   5   7    36308.48    37351.91    374.79 o 
   5   5   7    14466.03    14788.31    147.57 o 
   6   5   7     9826.17     9710.83    101.72 o 
   7   5   7    10663.58    10852.91    122.82 o 
   8   5   7     4700.66     4714.70     70.16 o 
   9   5   7     1351.07     1299.73     24.75 o 
  10   5   7     1215.58     1209.00     27.55 o 
  11   5   7     1886.85     1761.87     34.84 o 
  12   5   7       53.54       52.26     15.62 o 
  13   5   7      181.98      197.20     20.51 o 
  14   5   7       25.59       23.27     19.61 o 
  15   5   7      646.26      622.18     40.13 o 
  16   5   7     1987.69     2056.84     72.08 o 
  17   5   7     2414.99     2377.29    142.70 o 
 -13   6   7       34.49      -28.63     32.88 o 
 -12   6   7        7.34       23.92     30.66 o 
 -11   6   7      306.28      240.20     32.08 o 
 -10   6   7     8144.20     8289.78    138.19 o 
  -9   6   7     8580.56     8331.97    134.36 o 
  -8   6   7      117.98      132.23     19.32 o 
  -7   6   7     2093.24     1963.01     43.69 o 
  -6   6   7      544.05      453.02     25.91 o 
  -5   6   7     1282.35     1379.09     26.39 o 
  -4   6   7     6321.07     5691.77     70.93 o 
  -3   6   7      642.14      614.74     16.73 o 
  -2   6   7     1058.03     1221.34    108.13 o 
  -1   6   7     5572.24     5118.43     98.06 o 
   0   6   7     4727.40     5088.16     69.04 o 
   1   6   7     1741.77     1528.17     26.61 o 
   2   6   7     3284.93     3371.06     43.63 o 
   3   6   7     1306.23     1364.99     54.71 o 
   4   6   7      143.01      187.35     19.97 o 
   5   6   7      461.73      610.99     17.46 o 
   6   6   7     1131.78     1021.03     23.31 o 
   7   6   7     1919.73     1893.00     38.95 o 
   8   6   7      936.17      872.07     25.62 o 
   9   6   7      991.41      855.42     42.37 o 
  10   6   7     1509.85     1459.80     33.50 o 
  11   6   7     9600.09     9754.44    108.16 o 
  12   6   7     1508.97     1277.97     32.81 o 
  13   6   7     2883.03     2728.19     54.22 o 
  14   6   7     2433.17     2417.21     56.37 o 
  15   6   7      890.96      880.80     34.85 o 
  16   6   7     2076.90     2004.85     70.39 o 
  17   6   7      432.27      463.64     85.28 o 
 -13   7   7      219.89      160.13     42.19 o 
 -12   7   7       61.13       95.33     33.36 o 
 -11   7   7      440.90      420.16     38.16 o 
 -10   7   7      735.25      732.33     44.27 o 
  -9   7   7     5122.02     4958.14     93.63 o 
  -8   7   7     4427.16     4283.82     78.28 o 
  -7   7   7     1287.20     1359.20     37.12 o 
  -6   7   7     2759.78     2790.55     51.10 o 
  -5   7   7     4828.24     4775.15     57.68 o 
  -4   7   7    13181.73    13652.36    135.99 o 
  -3   7   7     8140.73     7809.93     89.87 o 
  -2   7   7      160.16      176.12     18.72 o 
  -1   7   7      393.82      512.50     24.77 o 
   0   7   7     8861.06     9016.13    189.94 o 
   1   7   7     7722.83     7461.04     99.90 o 
   2   7   7     6472.97     6568.61     68.76 o 
   3   7   7     3649.28     3570.96     42.45 o 
   4   7   7     8391.85     8379.44    103.93 o 
   5   7   7     3833.95     3741.67     52.23 o 
   6   7   7      551.47      511.18     18.06 o 
   7   7   7      458.16      535.18     20.64 o 
   8   7   7     2526.14     2516.40     43.59 o 
   9   7   7    17705.88    18418.72    202.48 o 
  10   7   7    14659.62    14053.17    176.29 o 
  11   7   7     2306.73     2440.40     44.96 o 
  12   7   7     2569.42     2334.85     46.15 o 
  13   7   7     4453.44     4711.84    105.75 o 
  14   7   7     4047.87     3769.04     87.54 o 
  15   7   7      354.29      410.64     36.87 o 
  16   7   7       18.74       27.63     30.36 o 
  17   7   7      398.39      353.90    131.04 o 
 -12   8   7       43.56      -22.22     34.78 o 
 -11   8   7      124.16       44.26     33.01 o 
 -10   8   7      194.52      149.54     25.03 o 
  -9   8   7      750.17      659.93     31.12 o 
  -8   8   7      185.29      157.19     19.06 o 
  -7   8   7      267.89      272.90     18.67 o 
  -6   8   7     1598.15     1552.31     32.92 o 
  -5   8   7     1439.82     1457.41     38.46 o 
  -4   8   7     2313.81     2237.07     39.52 o 
  -3   8   7      367.41      290.68     22.22 o 
  -2   8   7     2488.73     2331.39     74.51 o 
  -1   8   7      978.03      908.18     38.33 o 
   1   8   7     5580.95     8632.61    246.47 o 
   2   8   7     4831.43     4676.72     55.42 o 
   3   8   7      414.46      393.93     13.53 o 
   4   8   7     1223.68     1168.06     23.21 o 
   5   8   7      484.60      429.88     17.07 o 
   6   8   7      144.83      104.72     12.07 o 
   7   8   7     1360.00     1558.23     35.71 o 
   8   8   7       14.60       -9.26     11.47 o 
   9   8   7     2041.88     1951.42     40.83 o 
  10   8   7      591.73      654.54     33.30 o 
  11   8   7     1535.43     1386.13     62.02 o 
  12   8   7       41.35       14.46     17.87 o 
  13   8   7      182.96      194.90     20.12 o 
  14   8   7      272.87      306.70     34.26 o 
  15   8   7     1019.87      868.93     47.24 o 
  16   8   7     1742.56     1786.59     64.99 o 
  17   8   7     1304.62     1203.40     58.60 o 
 -12   9   7     3532.62     3233.13    105.78 o 
 -11   9   7     4291.28     4395.82    105.67 o 
 -10   9   7      260.80      245.69     41.07 o 
  -9   9   7     1501.30     1517.39     43.42 o 
  -8   9   7      795.50      769.26     30.22 o 
  -7   9   7      339.37      295.84     20.79 o 
  -6   9   7     1218.27     1144.17     32.93 o 
  -5   9   7       13.33        3.43     11.28 o 
  -4   9   7     3146.07     3281.07     45.39 o 
  -3   9   7     7683.41     7832.12    129.64 o 
  -2   9   7      848.07      821.56     40.23 o 
  -1   9   7        1.51       86.30     20.16 o 
   0   9   7     3358.71     3197.25     47.10 o 
   1   9   7    37470.05    36601.20    400.15 o 
   2   9   7    10773.83    11167.93    118.73 o 
   3   9   7      140.66      167.16     14.51 o 
   4   9   7     1600.70     1531.86     35.05 o 
   5   9   7     6905.53     7404.70    110.54 o 
   6   9   7    20040.24    20306.76    364.92 o 
   7   9   7    11284.58    11258.70    143.89 o 
   8   9   7       73.53       31.00     21.42 o 
   9   9   7     8823.31     9252.41    123.60 o 
  10   9   7     2479.99     2344.16     51.46 o 
  11   9   7     2593.65     2517.75     55.96 o 
  12   9   7     1143.90     1186.82     41.19 o 
  13   9   7      195.49      231.67     25.73 o 
  14   9   7     4951.41     4794.87    114.03 o 
  15   9   7     6256.98     6009.38    169.94 o 
  16   9   7     1629.18     1614.90     91.69 o 
  17   9   7      184.07      219.24     56.45 o 
 -11  10   7      209.42      261.10     43.90 o 
 -10  10   7     1340.79     1384.57     58.72 o 
  -9  10   7     1886.20     1922.28     48.18 o 
  -8  10   7      617.77      636.14     29.12 o 
  -7  10   7       80.48       82.21     17.74 o 
  -6  10   7        5.23       -5.19     14.02 o 
  -5  10   7       34.34       17.61     12.65 o 
  -4  10   7     1819.98     1768.07     33.12 o 
  -3  10   7     1794.55     1651.30     32.60 o 
  -2  10   7      130.28      153.17     14.21 o 
  -1  10   7     2035.86     1969.84     33.04 o 
   0  10   7     5266.27     5123.55     85.15 o 
   1  10   7       18.96       11.23     11.11 o 
   2  10   7      929.52      794.00     20.51 o 
   3  10   7     1353.92     1348.32     33.05 o 
   4  10   7      965.95     1028.27     30.96 o 
   5  10   7      219.50      196.30     31.45 o 
   6  10   7     1031.55      880.00     33.91 o 
   7  10   7       84.13      110.67     19.29 o 
   8  10   7       11.03      -14.87     13.18 o 
   9  10   7      211.72      210.00     22.47 o 
  10  10   7       90.35      105.22     18.52 o 
  11  10   7     2055.26     2204.69     52.68 o 
  12  10   7      194.46      190.71     24.46 o 
  13  10   7      812.46      679.53     35.05 o 
  14  10   7      171.06      190.68     35.35 o 
  15  10   7       19.18      -60.68     42.44 o 
  16  10   7       77.44       23.75     47.01 o 
 -10  11   7      471.03      428.27     76.54 o 
  -9  11   7       54.93       42.13     27.38 o 
  -8  11   7       50.95       29.32     28.01 o 
  -7  11   7     2250.16     2237.22     96.34 o 
  -6  11   7    10215.59    10477.51    132.62 o 
  -5  11   7     4642.86     4775.16     69.83 o 
  -4  11   7      535.51      575.96     37.30 o 
  -3  11   7     1605.06     1576.66     29.29 o 
  -2  11   7       20.34        8.50     10.48 o 
  -1  11   7     2666.03     2683.40     53.00 o 
   0  11   7     1611.94     1453.24     29.65 o 
   1  11   7        7.83       30.87      9.37 o 
   2  11   7     2469.75     3263.37     70.49 o 
   3  11   7     6016.69     6280.32     93.10 o 
   4  11   7     1745.82     1672.14     39.75 o 
   5  11   7     1626.43     1475.03     47.54 o 
   6  11   7     5290.29     5475.03    126.47 o 
   7  11   7     9261.34     9184.16    149.65 o 
   8  11   7      405.86      428.63     34.94 o 
   9  11   7      548.63      615.54     31.53 o 
  10  11   7     5587.15     4990.32     82.27 o 
  11  11   7     8628.23     9254.79    130.96 o 
  12  11   7     8788.71     8557.27    126.64 o 
  13  11   7      868.70     1000.07     40.60 o 
  14  11   7     1298.71     1487.25     68.11 o 
  15  11   7      291.75      137.28     49.95 o 
  16  11   7      742.95      668.64     69.28 o 
  -9  12   7      192.21      140.79     32.89 o 
  -8  12   7     1353.52     1421.95     65.40 o 
  -7  12   7      158.18      155.02     21.06 o 
  -6  12   7      103.65      108.03     22.92 o 
  -5  12   7      339.72      325.60     22.98 o 
  -4  12   7     5801.83     5654.50    105.96 o 
  -3  12   7     3252.18     3172.41     63.99 o 
  -2  12   7       91.27       81.14     13.45 o 
  -1  12   7     3183.34     2939.76     49.57 o 
   0  12   7      581.75      588.98     22.62 o 
   1  12   7     1255.04     1363.39     35.37 o 
   2  12   7    11282.58    10622.31    163.09 o 
   3  12   7     1672.96     1609.16     44.78 o 
   4  12   7     5664.24     5402.92    148.81 o 
   5  12   7     5530.73     5463.53    120.40 o 
   6  12   7      437.71      477.77     27.28 o 
   7  12   7     5494.41     5716.82    100.17 o 
   8  12   7     1466.17     1337.85     51.99 o 
   9  12   7      290.26      208.59     29.32 o 
  10  12   7        1.43       -2.52     19.13 o 
  11  12   7       60.52       15.30     19.37 o 
  12  12   7       95.38      110.28     23.95 o 
  13  12   7      466.51      411.15     31.74 o 
  14  12   7      303.60      314.95     42.64 o 
  15  12   7      162.89      173.76     57.20 o 
  16  12   7      219.27      290.14     59.98 o 
  -8  13   7      297.82      283.17     30.74 o 
  -7  13   7     1327.67     1393.13     59.22 o 
  -6  13   7     2612.10     2574.03     60.21 o 
  -5  13   7      516.16      493.85     28.61 o 
  -4  13   7      340.05      352.80     35.50 o 
  -3  13   7     2395.44     2291.27     93.18 o 
  -2  13   7     5862.50     5739.62    137.19 o 
  -1  13   7     5406.21     5282.18     93.82 o 
   0  13   7     4694.28     4670.63     77.35 o 
   1  13   7     1530.36     1441.46     38.46 o 
   2  13   7      662.61      512.50     27.14 o 
   3  13   7       92.16       77.38     19.16 o 
   4  13   7     5395.31     5085.49    113.22 o 
   5  13   7     4890.84     4999.60    114.99 o 
   6  13   7      105.00      152.65     27.68 o 
   7  13   7     2305.61     2394.96     69.86 o 
   8  13   7     2053.26     1968.18    142.38 o 
   9  13   7     2197.21     2348.85     84.31 o 
  10  13   7      196.26      168.00    102.98 o 
  11  13   7     1782.38     1964.42     66.77 o 
  12  13   7     3406.38     3594.34     79.74 o 
  13  13   7     1631.69     1644.10     56.88 o 
  14  13   7        0.94        7.40     30.44 o 
  15  13   7     1204.69     1148.60    105.49 o 
  -7  14   7      725.80      676.35     37.31 o 
  -6  14   7      630.19      586.99     33.98 o 
  -5  14   7      779.19      772.60     36.23 o 
  -4  14   7       19.36       -0.81     19.03 o 
  -3  14   7      431.24      462.66     29.27 o 
  -2  14   7      401.59      397.89     24.48 o 
  -1  14   7        2.37      -16.30     16.01 o 
   0  14   7       99.70       86.72     18.22 o 
   1  14   7       91.37       86.65     18.31 o 
   2  14   7     1091.71     1018.54     36.38 o 
   3  14   7     1006.38      938.36     39.99 o 
   4  14   7     2463.40     2433.67     74.17 o 
   5  14   7      958.04     1012.33     51.00 o 
   6  14   7      707.37      580.75     41.61 o 
   7  14   7     7793.05     7452.76    164.91 o 
   8  14   7      882.78      888.34     53.55 o 
   9  14   7     2118.50     2338.07     87.14 o 
  10  14   7     3122.80     2910.44    100.97 o 
  11  14   7       15.71       23.91     25.64 o 
  12  14   7     3395.13     3517.33     95.22 o 
  13  14   7     3989.18     4082.88    105.87 o 
  14  14   7       26.55       52.80     34.23 o 
  15  14   7      279.78      292.17     77.48 o 
  -6  15   7     2098.17     2142.44     87.73 o 
  -5  15   7      395.27      381.00     67.69 o 
  -4  15   7      467.70      363.44     28.95 o 
  -3  15   7     1553.56     1529.02     72.36 o 
  -2  15   7      183.40      238.05     23.87 o 
  -1  15   7      236.36      229.81     23.04 o 
   0  15   7        2.71      -17.22     17.30 o 
   1  15   7      294.30      238.39     23.37 o 
   2  15   7     1560.90     1520.36     60.65 o 
   3  15   7     8234.03     8127.88    144.99 o 
   4  15   7     1898.92     1775.75    100.27 o 
   5  15   7     3054.97     2857.19     85.40 o 
   6  15   7     1707.80     1733.17     69.84 o 
   7  15   7      964.02      972.53     54.53 o 
   8  15   7      634.04      605.64     47.66 o 
   9  15   7     3016.00     3246.18    153.35 o 
  10  15   7     3472.43     3544.24    115.02 o 
  11  15   7       22.55        1.05     35.46 o 
  12  15   7        2.49       25.72     28.91 o 
  13  15   7      130.83      145.96     37.60 o 
  14  15   7      439.37      525.77     49.66 o 
  -5  16   7     2395.99     2504.28     63.51 o 
  -4  16   7      648.37      676.57     36.56 o 
  -3  16   7      939.40      952.45     39.45 o 
  -2  16   7     2573.60     2500.41     59.85 o 
  -1  16   7      329.54      280.79     27.60 o 
   0  16   7     3084.00     2978.88     65.73 o 
   1  16   7      345.12      335.63     28.22 o 
   2  16   7     1096.78     1228.30     44.72 o 
   3  16   7      636.65      550.82     35.96 o 
   4  16   7        1.77      -16.43     21.18 o 
   5  16   7     1828.37     1634.36     67.01 o 
   6  16   7       80.50       84.73     30.77 o 
   7  16   7      446.03      482.48     45.48 o 
   8  16   7       56.79       98.01    101.76 o 
   9  16   7      339.28      326.32     45.55 o 
  10  16   7     2503.29     2393.83    121.73 o 
  11  16   7      438.65      434.93     52.93 o 
  12  16   7     1846.37     1794.39    159.03 o 
  13  16   7      406.44      382.85     57.36 o 
  -4  17   7     1079.03     1040.53     48.08 o 
  -3  17   7      250.95      190.24     32.20 o 
  -2  17   7      452.29      388.66     31.36 o 
  -1  17   7     2824.06     2981.78     68.56 o 
   0  17   7     3449.89     3639.25    117.59 o 
   1  17   7       75.85       78.49     24.40 o 
   2  17   7     2028.50     1878.24     60.79 o 
   3  17   7     1272.53     1315.85     56.94 o 
   4  17   7       39.74       76.61     25.99 o 
   5  17   7      317.22      296.14     38.31 o 
   6  17   7        0.68       89.49     32.13 o 
   7  17   7     1243.31     1338.40     68.78 o 
   8  17   7     3430.33     3182.02    107.03 o 
   9  17   7     2561.14     2481.41     96.66 o 
  10  17   7     2042.85     1883.32     86.65 o 
  11  17   7      302.28      305.63     51.21 o 
  12  17   7      793.26      770.56     66.82 o 
  -2  18   7        2.81      -40.07     25.72 o 
  -1  18   7      315.36      316.18     38.22 o 
   0  18   7      782.39      795.23     39.82 o 
   1  18   7      183.38       96.70     26.82 o 
   2  18   7      123.25      123.63     28.04 o 
   3  18   7      424.74      441.84     37.18 o 
   4  18   7      207.08      227.43     33.09 o 
   5  18   7      151.38      176.55     31.68 o 
   6  18   7      987.03      907.06     82.65 o 
   7  18   7        6.87      -22.38     34.40 o 
   8  18   7      143.64       65.56     40.18 o 
   9  18   7        9.74       23.93     37.36 o 
  10  18   7      597.42      597.35    124.85 o 
  11  18   7       76.84       46.32     43.38 o 
   1  19   7     2479.03     2378.78     81.10 o 
   2  19   7       26.66       17.83     29.88 o 
   3  19   7      314.16      253.86     38.19 o 
   4  19   7     1810.90     1800.95     77.00 o 
   5  19   7     3327.42     3332.90    105.46 o 
   6  19   7     2011.26     1952.55     85.11 o 
   7  19   7       22.96       37.90     37.83 o 
   8  19   7     2086.54     2022.76     90.42 o 
  -6 -17   8       90.32       21.65     48.69 o 
  -5 -17   8      705.37      993.32     79.02 o 
  -4 -17   8     1334.82     1478.48     91.41 o 
  -3 -17   8       87.68       89.31     53.88 o 
  -2 -17   8      142.09      104.19     41.31 o 
  -1 -17   8      619.26      569.45     57.38 o 
   0 -17   8     1671.44     1717.53     83.80 o 
  -8 -16   8      602.34      670.79     68.33 o 
  -7 -16   8     1265.75     1155.08     80.54 o 
  -6 -16   8      106.18       92.88     47.92 o 
  -5 -16   8      112.09      107.82     50.96 o 
  -4 -16   8     4205.05     4203.86    128.80 o 
  -3 -16   8     2599.87     2922.48    102.69 o 
  -2 -16   8       57.49       24.57     36.77 o 
  -1 -16   8        1.43       -0.49     27.06 o 
   0 -16   8     1637.25     1778.79     59.39 o 
   1 -16   8     3560.47     3913.77     85.96 o 
   2 -16   8     1438.51     1461.68     56.02 o 
   3 -16   8      872.00      909.37     53.07 o 
 -10 -15   8        1.41      -32.04     43.55 o 
  -9 -15   8       42.65       41.79     44.63 o 
  -8 -15   8      526.72      833.86     69.37 o 
  -7 -15   8     3216.57     3623.68    128.07 o 
  -6 -15   8     3857.70     3627.34    106.98 o 
  -5 -15   8      134.03       79.17     35.83 o 
  -4 -15   8      757.30      723.36     53.78 o 
  -3 -15   8      659.89      621.91     58.30 o 
  -2 -15   8      359.58      366.83     38.78 o 
  -1 -15   8       59.65       37.02     24.59 o 
   0 -15   8      148.29      131.16     28.27 o 
   1 -15   8       51.82       21.89     27.03 o 
   2 -15   8       10.88      -20.15     25.66 o 
   3 -15   8       36.80      -23.30     27.14 o 
   4 -15   8        0.35      -21.26     26.88 o 
   5 -15   8      834.98      905.74     52.18 o 
 -11 -14   8      818.11      888.90     55.20 o 
 -10 -14   8     1032.94     1109.75     55.71 o 
  -9 -14   8      280.84      242.13     37.74 o 
  -8 -14   8     1337.73     1405.58     58.70 o 
  -7 -14   8     4610.99     4639.05     94.47 o 
  -6 -14   8     3100.59     3281.06    131.74 o 
  -5 -14   8      129.14       98.06     28.12 o 
  -4 -14   8      255.43      239.30     32.12 o 
  -3 -14   8     3008.93     3249.26     72.01 o 
  -2 -14   8     6564.56     6674.21     93.36 o 
  -1 -14   8     1689.93     1822.90     45.63 o 
   0 -14   8      605.70      544.70     31.01 o 
   1 -14   8     1833.48     1800.47     48.94 o 
   2 -14   8     1643.52     1503.73     46.37 o 
   3 -14   8      292.48      249.29     31.86 o 
   4 -14   8      483.10      430.22     35.55 o 
   5 -14   8      335.81      336.27     34.51 o 
   6 -14   8     3767.16     3857.11     85.09 o 
 -12 -13   8      254.48      169.58     48.48 o 
 -11 -13   8        2.19      -47.75     29.95 o 
 -10 -13   8      171.97      187.46     35.23 o 
  -9 -13   8      919.08     1012.20     56.63 o 
  -8 -13   8     4150.50     3911.18     94.56 o 
  -7 -13   8     2250.14     2292.94     56.59 o 
  -6 -13   8      100.49       77.01     23.99 o 
  -5 -13   8       24.73        7.82     19.35 o 
  -4 -13   8      300.34      417.47     27.06 o 
  -3 -13   8      480.87      446.89     30.93 o 
  -2 -13   8      280.01      233.31     21.51 o 
  -1 -13   8     5242.23     4961.18     74.51 o 
   0 -13   8      396.82      450.21     30.09 o 
   1 -13   8      568.38      583.15     30.39 o 
   2 -13   8      230.15      146.72     22.45 o 
   3 -13   8       89.94       81.68     31.81 o 
   4 -13   8       62.32      106.70     22.72 o 
   5 -13   8       21.97       -2.17     24.34 o 
   6 -13   8       28.10       67.64     27.75 o 
   7 -13   8       36.30       11.34     28.36 o 
   8 -13   8       19.91      -49.21     32.40 o 
 -13 -12   8     1867.03     1992.98     71.99 o 
 -12 -12   8      156.99      115.37     50.69 o 
 -11 -12   8     1225.93     1307.19     62.85 o 
 -10 -12   8      357.14      326.20     29.33 o 
  -9 -12   8     1486.33     1467.69     41.06 o 
  -8 -12   8      676.57      669.91     29.94 o 
  -7 -12   8      626.49      615.79     28.38 o 
  -6 -12   8     3194.23     3598.04     62.04 o 
  -5 -12   8     3406.61     3474.52     57.02 o 
  -4 -12   8      277.12      193.72     22.51 o 
  -3 -12   8     5958.70     6052.55     77.45 o 
  -2 -12   8     2845.65     2700.46     56.77 o 
  -1 -12   8     7365.19     7510.02     91.86 o 
   0 -12   8     1720.99     1713.12     39.21 o 
   1 -12   8      209.54      151.00     21.16 o 
   2 -12   8      301.17      286.81     28.47 o 
   3 -12   8     8273.31     8168.55    111.32 o 
   4 -12   8     6995.39     7026.13    101.17 o 
   5 -12   8       58.59       59.39     21.39 o 
   6 -12   8     2257.73     2451.85     56.98 o 
   7 -12   8      253.09      191.85     28.33 o 
   8 -12   8        7.98       -9.26     24.27 o 
   9 -12   8      837.28      807.98     71.79 o 
 -13 -11   8     1010.40      920.78     72.05 o 
 -12 -11   8     3074.66     3028.54     84.70 o 
 -11 -11   8     2786.01     2778.62     72.76 o 
 -10 -11   8      584.12      647.08     29.96 o 
  -9 -11   8     1658.53     1715.80     43.85 o 
  -8 -11   8     1389.02     1394.23     40.52 o 
  -7 -11   8     3521.63     3642.62     62.55 o 
  -6 -11   8     3494.99     3292.05     55.52 o 
  -5 -11   8        0.77      -18.77     13.75 o 
  -4 -11   8     4202.96     4025.54     60.80 o 
  -3 -11   8     1156.53     1198.34     28.06 o 
  -2 -11   8     1124.33     1169.60     27.44 o 
  -1 -11   8     1510.16     1585.89     34.43 o 
   0 -11   8      730.35      745.53     29.76 o 
   1 -11   8      125.73      140.59     17.53 o 
   2 -11   8     1702.58     1605.98     50.32 o 
   3 -11   8     1726.92     1685.36     43.44 o 
   4 -11   8       26.53       55.32     22.75 o 
   5 -11   8       49.65       43.97     20.58 o 
   6 -11   8       46.17       30.93     18.97 o 
   7 -11   8      249.61      184.00     23.31 o 
   8 -11   8      144.02      126.09     26.83 o 
   9 -11   8        4.40       43.35     25.24 o 
  10 -11   8       45.64      -32.17     36.51 o 
 -14 -10   8     2110.50     2174.74    102.11 o 
 -13 -10   8     1097.53     1168.40     78.53 o 
 -12 -10   8       36.42       36.83     25.88 o 
 -11 -10   8       13.10       -8.46     25.69 o 
 -10 -10   8     4924.93     4878.11     76.39 o 
  -9 -10   8    10845.27    11255.72    157.75 o 
  -8 -10   8     3511.99     3444.47     65.03 o 
  -7 -10   8       49.68       48.08     16.23 o 
  -6 -10   8       66.15       38.16     15.44 o 
  -5 -10   8      296.35      243.22     18.95 o 
  -4 -10   8     5066.15     5445.38     73.97 o 
  -3 -10   8     2282.92     2514.41     39.77 o 
  -2 -10   8       55.76       19.20     10.98 o 
  -1 -10   8     4772.02     4425.35     54.74 o 
   0 -10   8     3328.52     3385.67     51.97 o 
   1 -10   8      824.73      703.02     22.56 o 
   2 -10   8     6524.99     6750.06     85.52 o 
   3 -10   8     5273.07     5399.76     79.65 o 
   4 -10   8     3349.49     3277.20     59.40 o 
   5 -10   8      589.29      580.30     26.32 o 
   6 -10   8       72.59       42.88     18.46 o 
   7 -10   8      358.77      388.79     25.44 o 
   8 -10   8     6121.42     6258.19    116.33 o 
   9 -10   8     5760.86     5936.11    132.27 o 
  10 -10   8     1826.17     1900.09     54.92 o 
  11 -10   8      278.97      366.61     40.73 o 
 -14  -9   8      145.32       46.00     47.87 o 
 -13  -9   8      202.43      120.61     38.59 o 
 -12  -9   8      122.02       84.24     35.58 o 
 -11  -9   8     5513.21     5587.57    140.23 o 
 -10  -9   8     1978.09     2017.33     51.33 o 
  -9  -9   8      129.19      138.77     18.79 o 
  -8  -9   8      643.53      542.20     25.24 o 
  -7  -9   8     7118.94     7319.62     92.51 o 
  -6  -9   8     1509.23     1375.72     36.10 o 
  -5  -9   8     3243.17     3611.66     55.82 o 
  -4  -9   8       86.19      122.19     15.06 o 
  -3  -9   8     2511.71     2542.15     38.90 o 
  -2  -9   8      384.71      420.28     21.33 o 
  -1  -9   8     8291.29     8125.69     79.67 o 
   0  -9   8     2730.23     2783.49     40.16 o 
   1  -9   8     5363.58     5462.80     58.92 o 
   2  -9   8     2805.15     2923.24     39.92 o 
   3  -9   8      193.57      168.35     14.85 o 
   4  -9   8      216.40      223.96     18.81 o 
   5  -9   8     1363.70     1376.47     36.18 o 
   6  -9   8       41.08       29.90     16.32 o 
   7  -9   8     2525.09     2569.20     50.43 o 
   8  -9   8     1187.61     1183.81     46.76 o 
   9  -9   8       22.89       90.53     20.68 o 
  10  -9   8      466.97      411.99     32.34 o 
  11  -9   8      136.85      113.86     27.16 o 
  12  -9   8       10.65      -48.52     45.39 o 
 -14  -8   8      360.15      337.24     55.75 o 
 -13  -8   8      584.70      502.84     48.78 o 
 -12  -8   8      235.09      156.94     36.60 o 
 -11  -8   8      968.36      943.56     44.68 o 
 -10  -8   8     1720.66     1676.09     43.22 o 
  -9  -8   8     2783.57     2769.22     46.46 o 
  -8  -8   8      103.03      108.57     14.01 o 
  -7  -8   8      972.81      839.54     25.65 o 
  -6  -8   8      383.98      432.65     23.83 o 
  -5  -8   8    11488.88    10996.70    115.61 o 
  -4  -8   8    16274.81    16476.90    151.66 o 
  -3  -8   8    10505.52    10531.21     93.36 o 
  -2  -8   8     2225.78     2022.82     33.42 o 
  -1  -8   8     3954.21     4078.77     47.50 o 
   0  -8   8     2952.22     2947.03     40.30 o 
   1  -8   8     1583.37     1649.40     27.92 o 
   2  -8   8      318.33      295.09     21.50 o 
   3  -8   8     5224.06     5147.00     67.38 o 
   4  -8   8        5.17       -3.16     11.05 o 
   5  -8   8      760.05      769.37     26.87 o 
   6  -8   8     2672.74     2677.35     48.52 o 
   7  -8   8       90.75      104.41     17.86 o 
   8  -8   8     1041.88     1171.62     34.86 o 
   9  -8   8     1319.70     1296.16     38.39 o 
  10  -8   8      947.87      937.38     34.85 o 
  11  -8   8      761.26      722.80     37.37 o 
  12  -8   8     2842.24     3130.38     83.81 o 
 -15  -7   8        6.44       -8.65     47.72 o 
 -14  -7   8     4834.25     4765.39    123.58 o 
 -13  -7   8     6640.52     6448.77    146.13 o 
 -12  -7   8      458.34      428.15     38.75 o 
 -11  -7   8     1897.25     1883.19     48.48 o 
 -10  -7   8     1522.52     1382.61     39.82 o 
  -9  -7   8        9.81       14.95     12.93 o 
  -8  -7   8     1224.30     1558.91     35.96 o 
  -7  -7   8      969.83      952.40     23.37 o 
  -6  -7   8     4238.20     4191.31     52.40 o 
  -5  -7   8     9330.78     9142.37     92.00 o 
  -4  -7   8      263.04      336.26     14.28 o 
  -3  -7   8     1013.99     1122.85     21.75 o 
  -2  -7   8     1996.82     2121.55     48.74 o 
  -1  -7   8     9127.11    10602.78     92.11 o 
   0  -7   8     6229.65     6121.84     56.51 o 
   1  -7   8      618.66      550.00     16.62 o 
   2  -7   8      862.74      955.14     20.29 o 
   3  -7   8       52.42       47.71      9.55 o 
   4  -7   8     6971.80     6997.02     88.02 o 
   5  -7   8     2426.66     2401.92     34.28 o 
   6  -7   8      731.21      764.15     22.94 o 
   7  -7   8    11064.85    10998.56    109.05 o 
   8  -7   8     1149.27     1192.79     32.80 o 
   9  -7   8     1221.12     1328.35     35.67 o 
  10  -7   8     3320.89     3304.20     59.20 o 
  11  -7   8        8.61       -6.21     21.92 o 
  12  -7   8      517.52      611.67     42.72 o 
  13  -7   8      780.69     1022.04     89.86 o 
 -15  -6   8      239.40      215.09     55.18 o 
 -14  -6   8     1884.35     1853.64     77.48 o 
 -13  -6   8     4234.54     4398.37     80.14 o 
 -12  -6   8      523.36      399.81     26.81 o 
 -11  -6   8       88.97       91.25     21.90 o 
 -10  -6   8      611.55      544.05     29.82 o 
  -9  -6   8     6177.51     6182.19     78.47 o 
  -8  -6   8     6347.57     6135.11     70.26 o 
  -7  -6   8     1974.38     2112.61     32.55 o 
  -6  -6   8     3365.18     3462.68     45.10 o 
  -5  -6   8     8822.77     8428.36     84.86 o 
  -4  -6   8     2650.07     2556.69     33.62 o 
  -3  -6   8     4398.72     4404.40     45.68 o 
  -2  -6   8      166.14      200.00     10.61 o 
  -1  -6   8     7280.37     7239.74     66.55 o 
   0  -6   8    25583.67    25964.80    201.73 o 
   1  -6   8    12957.83    12700.51    117.70 o 
   2  -6   8    21550.29    21648.58    162.82 o 
   3  -6   8    14179.87    13900.37    127.16 o 
   4  -6   8     1051.71     1164.80     24.49 o 
   5  -6   8      601.05      657.13     17.67 o 
   6  -6   8     6477.51     6682.01     78.80 o 
   7  -6   8     2240.99     2240.83     37.07 o 
   8  -6   8     2336.15     2224.47     43.75 o 
   9  -6   8      703.95      667.43     38.66 o 
  10  -6   8      330.28      393.30     26.08 o 
  11  -6   8      266.70      246.18     22.31 o 
  12  -6   8      482.84      501.28     36.88 o 
  13  -6   8      212.10      226.69    107.62 o 
  14  -6   8      481.83      477.08     74.44 o 
 -15  -5   8     1215.64     1251.67     68.63 o 
 -14  -5   8     4550.79     4563.45    116.22 o 
 -13  -5   8     4542.49     4624.02     75.12 o 
 -12  -5   8     1009.18      894.61     33.71 o 
 -11  -5   8      215.83      222.15     21.30 o 
 -10  -5   8       20.96       39.14     15.72 o 
  -9  -5   8     1106.21     1133.84     31.48 o 
  -8  -5   8     7909.69     7579.97    116.05 o 
  -7  -5   8     7654.35     7296.73     93.52 o 
  -6  -5   8      441.85      362.79     14.59 o 
  -5  -5   8     8286.78     7902.12     79.04 o 
  -4  -5   8      132.07      433.68     18.10 o 
  -3  -5   8      518.31      497.30     21.11 o 
  -2  -5   8     5065.81     5296.99     48.54 o 
  -1  -5   8      314.40      379.21     12.17 o 
   0  -5   8     5095.19     4858.50     47.94 o 
   1  -5   8     1035.48      962.08     18.49 o 
   2  -5   8       74.56      104.02      8.46 o 
   3  -5   8        6.09       -7.63      7.00 o 
   4  -5   8     5691.63     5747.55     53.13 o 
   5  -5   8     5257.89     5144.20     51.69 o 
   6  -5   8     5038.68     4980.86     56.35 o 
   7  -5   8     1470.78     1411.99     26.56 o 
   8  -5   8       13.13        0.23     10.19 o 
   9  -5   8     1139.36     1195.27     28.90 o 
  10  -5   8      636.48      611.66     25.78 o 
  11  -5   8        5.09      -13.07     17.28 o 
  12  -5   8     2637.47     2689.72     59.89 o 
  13  -5   8     1636.75     1495.61     70.67 o 
  14  -5   8      517.02      464.28     62.20 o 
 -15  -4   8      518.83      536.62     41.08 o 
 -14  -4   8       64.82       31.42     27.41 o 
 -13  -4   8     1318.41     1392.70     70.53 o 
 -12  -4   8     3215.78     3171.68     71.27 o 
 -11  -4   8     2944.89     2763.29     52.25 o 
 -10  -4   8      105.67       87.79     16.84 o 
  -9  -4   8     2840.02     2616.73     45.23 o 
  -8  -4   8     7047.32     7376.69     85.82 o 
  -7  -4   8     6384.15     6058.74     72.84 o 
  -6  -4   8      122.12      114.93     12.84 o 
  -5  -4   8       69.15       70.15     10.16 o 
  -4  -4   8     8766.86     8807.56     78.79 o 
  -3  -4   8    30677.76    28971.04    209.05 o 
  -2  -4   8     3118.62     3042.84     31.53 o 
  -1  -4   8     1121.40     1195.06     19.16 o 
   0  -4   8    13039.57    13728.39    117.20 o 
   1  -4   8     2021.67     2025.66     26.03 o 
   2  -4   8     3451.45     3316.86     36.04 o 
   3  -4   8     5554.72     5743.59     55.31 o 
   4  -4   8     3500.54     3412.04     39.17 o 
   5  -4   8    31983.15    31903.06    239.19 o 
   6  -4   8     8232.75     8303.98     74.60 o 
   7  -4   8     2967.58     2960.25     38.80 o 
   8  -4   8     2287.42     2446.59     35.55 o 
   9  -4   8     3001.45     3023.04     41.09 o 
  10  -4   8     2792.48     2861.43     44.52 o 
  11  -4   8     4890.42     4813.71     73.33 o 
  12  -4   8     1107.04     1180.48     49.03 o 
  13  -4   8     1112.93      988.74     58.55 o 
  14  -4   8     1049.38     1122.86     75.20 o 
  15  -4   8     2408.24     2528.13    160.22 o 
 -15  -3   8      265.48      250.93     36.94 o 
 -14  -3   8      279.11      203.38     33.63 o 
 -13  -3   8      732.39      758.51     48.71 o 
 -12  -3   8       47.99       46.24     18.74 o 
 -11  -3   8      215.55      227.99     20.30 o 
 -10  -3   8      932.48      863.36     28.39 o 
  -9  -3   8     3719.97     3727.29     54.76 o 
  -8  -3   8     4354.97     4320.51     58.35 o 
  -7  -3   8        1.27       66.78     14.69 o 
  -6  -3   8      723.32      731.38     21.90 o 
  -5  -3   8     1826.68     1882.01     34.04 o 
  -4  -3   8     8711.58     8701.57     96.08 o 
  -3  -3   8    10893.79     9824.40     97.49 o 
  -2  -3   8    11535.63    11963.35     95.70 o 
  -1  -3   8      162.55      210.83      7.78 o 
   0  -3   8    11742.50    12174.98    149.46 o 
   1  -3   8      144.06      143.87      8.01 o 
   2  -3   8     2039.49     2006.18     26.35 o 
   3  -3   8     1123.54     1064.20     17.75 o 
   4  -3   8       91.02       45.61      7.69 o 
   5  -3   8       43.60       65.77      8.45 o 
   6  -3   8      790.21      758.09     17.22 o 
   7  -3   8     3399.11     3236.76     37.98 o 
   8  -3   8        0.29       -8.28      9.86 o 
   9  -3   8       21.54        9.99     10.61 o 
  10  -3   8      193.15      218.73     15.65 o 
  11  -3   8        0.16       -5.75     14.31 o 
  12  -3   8      886.34      908.31     58.71 o 
  13  -3   8      415.89      395.87     34.17 o 
  14  -3   8       11.84       13.78     34.39 o 
  15  -3   8      525.64      530.72     63.65 o 
 -15  -2   8     5771.58     6008.04    138.99 o 
 -14  -2   8     1164.15     1215.72     49.69 o 
 -13  -2   8     1100.00     1123.40     45.56 o 
 -12  -2   8     1135.97     1295.28     46.51 o 
 -11  -2   8      333.27      390.48     25.45 o 
 -10  -2   8    11407.28    11076.99    130.59 o 
  -9  -2   8     2513.60     2611.11     48.40 o 
  -8  -2   8     3450.37     3429.13     49.62 o 
  -7  -2   8    12498.30    11860.34    120.27 o 
  -6  -2   8     2394.31     2311.96     38.71 o 
  -5  -2   8       74.39       81.90     14.53 o 
  -4  -2   8     1867.16     1947.48     32.66 o 
  -3  -2   8    19140.93    19511.80    177.01 o 
  -2  -2   8    18401.99    17430.61    171.45 o 
  -1  -2   8    11632.80    11930.73    106.28 o 
   0  -2   8       62.38      122.28      6.00 o 
   1  -2   8     4754.44     4568.39     40.92 o 
   2  -2   8    43514.62    43548.66    300.10 o 
   3  -2   8    15497.63    14685.54    112.17 o 
   4  -2   8     1003.11     1147.86     18.14 o 
   5  -2   8     7202.87     7347.75     62.91 o 
   6  -2   8      327.05      318.56     13.08 o 
   7  -2   8      612.85      562.50     15.72 o 
   8  -2   8     8434.69     8644.93     82.17 o 
   9  -2   8      170.61      143.30     13.34 o 
  10  -2   8     6506.11     6573.20     73.42 o 
  11  -2   8     9492.64     9830.11    122.38 o 
  12  -2   8     1544.18     1621.95     46.21 o 
  13  -2   8      296.75      231.81     32.28 o 
  14  -2   8     1260.61     1290.80     65.27 o 
  15  -2   8     4603.33     5007.47    182.21 o 
  16  -2   8     1568.71     1667.26     94.26 o 
 -15  -1   8     1315.72     1393.07     85.90 o 
 -14  -1   8     2671.17     2669.10     80.49 o 
 -13  -1   8     2805.18     2754.98     78.67 o 
 -12  -1   8     1065.30      916.66     47.57 o 
 -11  -1   8      277.06      265.94     28.46 o 
 -10  -1   8      218.44      226.74     22.59 o 
  -9  -1   8       18.22       13.92     14.79 o 
  -8  -1   8     5558.94     5062.69     69.29 o 
  -7  -1   8     4051.38     4267.57     59.77 o 
  -6  -1   8      874.06      946.72     25.27 o 
  -5  -1   8     6883.55     6805.40     79.87 o 
  -4  -1   8       59.50       87.33     10.27 o 
  -3  -1   8     1040.26     1350.49     27.56 o 
  -2  -1   8     2204.71     2299.39     36.62 o 
  -1  -1   8      486.18      388.22     14.02 o 
   0  -1   8     1766.84     1663.09     23.70 o 
   1  -1   8    17287.27    17063.55    128.13 o 
   2  -1   8      830.84     1000.65     36.65 o 
   3  -1   8     1181.62     1021.68     16.69 o 
   4  -1   8      789.55      836.76     15.00 o 
   5  -1   8      715.90      837.46     15.64 o 
   6  -1   8       40.66       31.41      7.10 o 
   7  -1   8      318.61      323.56     14.71 o 
   8  -1   8     1976.12     2034.08     29.10 o 
   9  -1   8      319.22      314.22     15.58 o 
  10  -1   8      175.99      190.88     47.39 o 
  11  -1   8      132.38      126.74     16.71 o 
  12  -1   8      820.57      870.80     30.57 o 
  13  -1   8      976.82      955.76     38.44 o 
  14  -1   8       14.62      -19.60     23.05 o
[truncated: 398,202 more chars]
